# Supplementary material for: Reduction of Paraoxonase Expression Followed by Inactivation across Independent Semiaquatic Mammals Suggests Stepwise Path to Pseudogenization
Source: Mol Biol Evol. 2023 May 5;40(5):msad104. doi: 10.1093/molbev/msad104 (PMC10202596; doi:10.1093/molbev/msad104)
Supplement: msad104_Supplementary_Data [file msad104_supplementary_data.zip]

Archive with 4 entries (4 files):
- REVISION_Supplemental_Tables.xlsx
- SuppFig1_BoxplotEnzymeActivities_022023_mod.pdf
- SuppFig2_MinkBoxplotEnzymeActivities_022023_mod.pdf
- Citations_from_supplemental.docx
