# Supplementary material for: Reduction of Paraoxonase Expression Followed by Inactivation across Independent Semiaquatic Mammals Suggests Stepwise Path to Pseudogenization
Source: Mol Biol Evol. 2023 May 5;40(5):msad104. doi: 10.1093/molbev/msad104 (PMC10202596; doi:10.1093/molbev/msad104)
Supplement: msad104_Supplementary_Data [file msad104_supplementary_data.zip › REVISION_Supplemental_Tables.xlsx]

## Sheet: Table S1
Supplemental Table S1: Various physiological data for GLM models associated with PON1 status in Pinnipeds
Common Name	Scientific Name	Dive Time Resource	Dive time (s)	Resting Metabolic Rate Resource	Resting Metabolic Rate	Resting Metabolic Rate (mL O2/g hr)*	calculated cADL from RMR	cADL Resource	cADL	Total O2 Stores Resource	Total O2 Stores	Weight Resource	Weight	PON1_Status	LogRNA	Mb_conc
Walrus	Odobenus rosmarus divergens	Gjertz et al.; Mirceta et al (142)	1440				4.86min	Schreer et al	10.46 min	Lenfant et al	48.6mL O2/kg	Aquarone et al	1310kg	1		32.75
Harbor Seal	Phoca vitulina	Eguchi and Harvey; Mirceta et al (110)	1935	Elgar and Harvey	0.48 mL O2/g hr	0.48	7.09min	Weingartener et al	6.51 min	Weingartener et al	1764.1mL O2	Scheffer and Slipp	144.5kg	1		60.84
Northern Elephant Seal	Mirounga angustirostris	Stewart and Delong; Mirceta et al (2)	7140	Webb et al	4.46 mL O2/min kg	0.2676	25.5min	Hassrick et al	31.08 min	Hassrick et al	36105.2mL O2	Briggs	593kg	0	0	79
Southern Elephant Seal	Mirounga leonina	Slip, Hindell, and Burton; Mirceta et al (123)	7200					Hindel et al	33.49 min					0	0
Ringed Seal	Pusa hispida	Teilmann, Born, and Acquarone; Mirceta et al (112)	2340	Ryg and Oritsland	12602.7J/day			Lydersen et al	8.9min	Ferren	70mL/kg	Ferren	22.43kg	1	1.36173	41
Weddell Seal	Leptonychotes weddellii	Plötz et al.; Mirceta et al (120)	4020	Williams and Haun et al	0.21 mL O2/g hr	0.21	17.7 min	Schreer et al	20.51 min	Castellini and Kooyman	62 mL O2/kg	Williams and Haun et al	388.5kg	0	0.60206	72.4
California Sea Lion	Zalophus californianus	Schreer, Kovacs, and Hines	900	Hurley and Costa	8.35 mL O2/min kg	0.501	5.916min	Weise and Costa	6.55 min	Weise and Costa	49.4 mL O2/kg	Hurley and Costa	96.75kg	0	0	49
Steller Sea Lion	Eumetopias jubatus	Schreer, Kovacs, and Hines	960	Gerlinsky et al	1.29L O2/min	0.401	5.37 min			Gerlinsky et al	35.9 mL O2/kg	Gerlinsky et al	193kg	0	0	49
Northern Fur Seal	Callorhinus ursinus	Sterling and Ream; Mirceta et al (141)	595					Shero et al	2.6 min	Shero et al	23.66 mL O2/kg	Trites and Bigg	117.3kg	1	2.7007	38.5
References:
Acquarone, Mario, Erik W. Born, and John R. Speakman. "Field metabolic rates of walrus (Odobenus rosmarus) measured by the doubly labeled water method." Aquatic Mammals 32.3 (2006): 363.
Ashwell-Erickson SM, M. S. 1981. The energy cost of free existence for Bering Sea Harbor and spotted seals.
Boveng, Peter Laurens, John L. Bengtson, Troy William Buckley, Michael Foley Cameron, Shawn Patrick Dahle, Brendan Patrick Kelly, Bernard A. Megrey, James E. Overland, and Neal J. Williamson. "Status review of the spotted seal (Phoca largha)." (2009).
Boyd, I. L., and C. D. Duck. "Mass changes and metabolism in territorial male Antarctic fur seals (Arctocephalus gazella)." Physiological Zoology 64.1 (1991): 375-392.
Briggs, Kenneth T. "Dentition of the northern elephant seal." Journal of Mammalogy 55.1 (1974): 158-171.
Butler PJ. 2006. Aerobic dive limit. What is it and is it always used appropriately? Comp Biochem Physiol 1–6.
Castellini MA, Kooyman GL, Ponganis PJ. 1992. METABOLIC RATES OF FREELY DIVING WEDDELL SEALS: CORRELATIONS WITH OXYGEN STORES, SWIM VELOCITY AND DIVING DURATION. J exp Biol 165:181–194.
Eguchi T, Harvey JT. 2005. Diving Behavior Of The Pacific Harbor Seal (Phoca Vitulina Richardii) In Monterey Bay, California. Marine Mammal Science 21:283-295
Elgar MA, Harvey PH. 1987. Basal Metabolic Rates in Mammals: Allometry, Phylogeny and Ecology. Source Funct Ecol 1212127:25–36.
Ferren, Howard Jennings. Diving physiology of the ringed seal: adaptations, capability and implications. MS thesis. University of Alaska, Fairbanks., 1980.
Gerlinsky CD, Rosen DAS, Trites AW. High diving metabolism results in a short aerobic dive limit for Steller sea lions (Eumetopias jubatus).
Gjertz I, Griffiths D, Krafft BA, Lydersen C, Wiig Ø. 2001. Diving and haul-out patterns of walruses Odobenus rosmarus on Svalbard. Polar biology 24:314-319.
Hassrick JL, Crocker DE, Teutchel NM, McDonald BI, Robinson PW, Simmons SE, Costa DP. 2009. Condition and mass impact oxygen stores and dive duration in adult female elephant seals. J Exp Biol 213:585–592.
Hurley JA, Costa DP. Standard metabolic rate at the surface and during trained submersions in adult California sea lions (Zalophus californianus).
Lenfant C, Johansen ’ K, Torrance~ JD. 1970. GAS TRANSPORT AND OXYGEN STORAGE CAPACITY IN SOME PINNIPEDS AND THE SEA OTTER1. Respir Physiol 9:277–286.
Lydersen, C., M. O. Hammill, and M. S. Ryg. "Water flux and mass gain during lactation in free‐living ringed seal (Phoca hispida) pups." Journal of Zoology 228.3 (1992): 361-369.
Mirceta S, Signore A V, Burns JM, Cossins AR, Campbell KL, Berenbrink M. 2013. Evolution of mammalian diving capacity traced by myoglobin net surface charge. Science 340:1234192.
Plötz J, Bornemann H, Knust R, Schröder A, Bester M. 2001. Foraging behaviour of Weddell seals, and its ecological implications. Polar biology 24:901-909.
Ryg, Morten, and Nils Are Øritsland. "Estimates of energy expenditure and energy consumption of ringed seals (Phoca hispida) throughout the year." Polar Research 10.2 (1991): 595-602.
Schreer JF, Kovacs KM, Hines RJO. COMPARATIVE DIVING PATTERNS OF PINNIPEDS AND SEABIRDS. Ecol Monogr 71:137–162.
Scheffer, Victor B., and John W. Slipp. "The harbor seal in Washington State." The American Midland Naturalist 32.2 (1944): 373-416.
Shero, Michelle R., et al. "Development of the aerobic dive limit and muscular efficiency in northern fur seals (Callorhinus ursinus)." Journal of Comparative Physiology B 182.3 (2012): 425-436.
Slip DJ, Hindell MA, Burton HR. 1994. Diving Behavior of Southern Elephant Seals from Macquarie Island: An Overview. In: Le Boeuf BJ, Laws RM, editors. Elephant seals: population ecology, behavior, and physiology. Berkeley and Los Angeles, California; London, England: University of California Press. p. 253 - 270.
Sterling JT, Ream RR. 2004. At-sea behavior of juvenile male northern fur seals (Callorhinus ursinus). Canadian Journal of Zoology 82:1621-1637.
Stewart BS, DeLong RL. 1995. Double Migrations of the Northern Elephant Seal, Mirounga angustirostris. Journal of Mammalogy 76:196-205.
Teilmann J, Born EW, Acquarone M. 1999. Behaviour of ringed seals tagged with satellite transmitters in the North Water polynya during fast-ice formation. Canadian Journal of Zoology 77:1934-1946.
Trites, A. W., and M. A. Bigg. "Physical growth of northern fur seals (Callorhinus ursinus): seasonal fluctuations and migratory influences." Journal of Zoology 238.3 (1996): 459-482.
Webb PM, Andrews RD, Costa DP, Le Boeuf BJ. Heart Rate and Oxygen Consumption of Northern Elephant Seals during Diving in the Laboratory.
Weingartner GM, Thornton SJ, Andrews RD, Enstipp MR, Barts AD, Hochachka PW. 2012. The effects of experimentally induced hyperthyroidism on the diving physiology of harbor seals (Phoca vitulina). Front Physiol 3:380.
Weise MJ, Costa DP. 2007. Total body oxygen stores and physiological diving capacity of California sea lions as a function of sex and age. J Exp Biol 210:278–289.
Williams TM, Haun J, Davis RW, Fuiman LA, Kohin S, Williams TM. 2001. A killer appetite: metabolic consequences of carnivory in marine mammals. Comp Biochem Physiol Part A 129.

## Sheet: Table S2
Supplemental Table S2: Extracted TPM (transcripts per million) for PON1, PON2, PON3 and ActinB across mammal groups. Numbers shown are averaged across samples, but individual TPM counts are availble in the equation in each cell. Those highlighted in red are semi-aquatic/aquatic species.
PON1 SPECIES	Transcriptome reference used	PON1 Transcription (TPM; avg)	PON2 Transcription (TPM; avg)	PON3 Transcription (TPM; avg)	Suborder	Family	Subfamily	Tribe	"Data Group"
Homo sapiens	Homo sapiens	73	-	-	-	Hominidae	-	-	Not Included
Felis catus	Felis catus	443.5	75.5179	206.555	Feliformia	Felidae	-	-	Carnivores
Lynx pardinus	Felis catus	895	24.1557	539.54	Feliformia	Felidae			Carnivores
Crocuta crocuta	Felis catus	168	24.5403	3.86332	Feliformia	Hyaenidae			Carnivores
Suricata suricatta	Suricata suricatta	265	25.8307	314.766	Feliformia	Herpestidae	-	-	Carnivores
Vulpes lagopus	Vulpes lagopus	511	61.6561	459.552	-	Canidae	-	-	Carnivores
Canis lupus familiaris	Canis lupus familiaris	590	29.4503	324.117	-	Canidae	-	-	Carnivores
Ailuropoda melanoleuca	Ailuropoda melanoleuca	111.333	88.67	93.8033	-	Ursidae	-	-	Carnivores
Ursa arctos	Ursa arctos	313			-	Ursidae	-	-	Carnivores
Ursa americanus	Ursa arctos	756	74.9028	16.4074	-	Ursidae			Carnivores
Mustela putorius furo	Mustela putorius furo	752	183.643	200.061	-	Mustela	-	-	Carnivores
Meles meles	Mustela putorius furo	480.5	174.68	234.03	-	Mustela			Carnivores
Callorhinus ursinus	(all 6 pinniped refs)	449.2	35.8617	3.605	-	Otariidae	Arctocephalinae	-	Pinnipeds
Eumetopias jubatus	(all 6 pinniped refs)	-	-	-	-	Otariidae	Otariinae	-	Pinnipeds
Zalophus californianus	(all 6 pinniped refs)	0.1	133.753	1.57681	-	Otariidae	Otariinae	-	Pinnipeds
Pusa hispida	(all 6 pinniped refs)	23.4167	28.7697	7.97351	-	Phocidae	Phocinae	Phocini	Pinnipeds
Phoca largha	(all 6 pinniped refs)	61.755	29.188	2.62358	-	Phocidae	Phocinae	Phocini,Cystophorini	Pinnipeds
Leptonychotes weddellii	(all 6 pinniped refs)	3.528	42.3706	54.2813	-	Phocidae	Monachinae	Phocini, Lobodontini	Pinnipeds
Castor canadensis	Castor canadensis	18.3976	46.2112	0	-	Castoridae	Castorinae	-	Beaver
Ondatra zibethicus	Microtus fortis	869.668	15.185	59.9024					Rodents
Hydrochoerus hydrochaeris	Cavia porcellus	696.799	215.798	81.4877					Rodents
Bathyergus suillus	Heterocephalus glaber	988.198	106.095	398.249	-	Balaenidae	-	Phocini	Rodents
Cavia porcellus	Cavia porcellus	925.812	65.8736	552.675	-	Balaenopteridae	-	Phocini	Rodents
Cricetulus griseus	Cricetulus griseus	1536.27	34.4125	235.721	-	Balaenopteridae	-	Lobodontini	Rodents
Myodes glareolus	Microtus orchrogaster	1324.02	35.6495	246.407	-	Cricetidae	-	Lobodontini	Rodents
Peromyscus sp	Peromyscus	1218.63	121.72	147.741	-	Cricetidae	-	Miroungini	Rodents
Peromyscus boylii	Peromyscus	1064.18	121.675	208.629	-	Cricetidae	-	Monachini	Rodents
Eospalax fontanierii	Nannospalax galili	562.871	38.5774	67.9888	-	Delphinidae	-	-	Rodents
Heterocephalus glaber	Heterocephalus glaber	226.32	24.1515	1.70482	-	Eschrichtiidae	-	-	Rodents
Arvicola amphibius	Microtus fortis	1653.18	56.5855	258.774	-	Monodontidae	-	-	Rodents
Microtus fortis	Microtus fortis	1101.3	45.9906	66.8341	-	Monodontidae	-	-	Rodents
Acomys cahirinus	Mus musculus	1435.85	73.0258	0	-	Muridae	-	-	Rodents
Mus caroli	Mus musculus	202.521	50.8662	7.11507	-	Muridae	-	-	Rodents
Mus pahari	Mus musculus	964.163	58.9417	31.216	-	Muridae	-	-	Rodents
Mus spicilegus	Mus musculus	1531.71	22.0585	41.0039	-	Muridae	-	-	Rodents
Mus spretus	Mus musculus	507.957	33.002	19.2121	-	Muridae	-	-	Rodents
Psammomys obesus	Meriones unguiculatus	962.983	68.9839	189.302	-	Muridae	-	-	Rodents
Rattus norvegicus	Rattus norvegicus	739.618	35.7711	-	-	Muridae	-	-	Rodents
Nannospalax galili	Nannospalax galili	1010.56	256.454	308.839	-	Spalacidae	-	-	Rodents
Grammomys surdaster	Grammomys surdaster	942.282	179.441	97.0793	-		-	-	Rodents
Balaena mysticetus	Balaenoptera_acutorostrata	26.7344	82.382	552.037	-	Balaenidae	-	-	Cetaceans
Balaenoptera acutorostrata	Balaenoptera_acutorostrata	18.0676	55.6775	167.328	-	Balaenopteridae	-	-	Cetaceans
Balaenoptera boreallis	Balaenoptera_musculus	1.62939	12.0912	85.5174	-	Balaenopteridae	-	-	Cetaceans
Delphinus delphis	Tursiops_truncatus	0.475669	64.2301	373.119	-	Delphinidae	-	-	Cetaceans
Mesoplodon bidens	Balaenoptera_musculus	1.13566	24.8077	28.1805	-	Ziphiidae	-	-	Cetaceans
Eschrichtius robustus	Balaenoptera_acutorostrata	5.31379	19.0536	365.481	-	Eschrichtiidae	-	-	Cetaceans
Delphinapterus leucas	Delphinapterus_leucas	9.02511	14.1584	72.5087	-	Monodontidae	-	-	Cetaceans
Bison bison	Bison bison	636.346	39.6436	339.206	-	Bovidae	Bovinae	-	Ungulates
Bos grunniens	Bos taurus	291.612	51.3102	307.891	-	Bovidae	Bovinae	-	Ungulates
Bos indicus	Bos indicus	738.512	66.3299	-	-	Bovidae	Bovinae	-	Ungulates
Bos taurus	Bos taurus	1212.88	72.2042	377.807	-	Bovidae	Bovinae	-	Ungulates
Bubalus bubalis	Bubalus bubalis	462.801	42.6502	70.3606	-	Bovidae	Bovinae	-	Ungulates
Capra hircus	Capra hircus	914.901	18.8628	206.657	-	Bovidae	Caprinae	-	Ungulates
Ovis aries	Ovis aries	1151.42	-	2052.42	-	Bovidae	Caprinae	-	Ungulates
Cervus nippon	Odocoileus virginianus	1524.04	128.817	158.494	-	Cervidae	Cervinae	-	Ungulates
Odocoileus virginianus	Odocoileus virginianus	2250.88	88.5196	305.008	-	Cervidae	Capreolinae	-	Chiropterans
Hipposideros armiger	Myotis brandtii	417.5	124.5	-	-	Hipposideridae	-	-	Chiropterans
Molossus molossus	Myotis brandtii	998	0	0	-	Molossidae	Molossinae	-	Chiropterans
Nyctinomops laticaudatus	Myotis brandtii	98	24.0642	0	-	Molossidae	Molossinae	-	Chiropterans
Tadarida brasiliensis	Myotis brandtii	137.667	0.596885	185.048	-	Molossidae	Molossinae	-	Chiropterans
Mormoops megalophylla	Myotis brandtii	162.667	0	0	-	Mormoopidae	-	-	Chiropterans
Anoura geoffroyi	Myotis brandtii	394	3.98779	188.318	-	Phyllostomidae	Glossophaginae	-	Chiropterans
Artibeus jamaicensis	Myotis brandtii	148.75	0	29.0337	-	Phyllostomidae	Stenodermatinae	-	Chiropterans
Carollia perspicillata	Myotis brandtii	313	0	0	-	Phyllostomidae	Carolliinae	-	Chiropterans
Desmodus rotundus	Myotis brandtii	173	1.62886	0	-	Phyllostomidae	Desmodontinae	-	Chiropterans
Glossophaga soricina	Myotis brandtii	752	0	0	-	Phyllostomidae	Glossophaginae	-	Chiropterans
Leptonycteris yerbabuenae	Myotis brandtii	1285	0	0	-	Phyllostomidae	Glossophaginae	-	Chiropterans
Phyllostomus hastatus	Myotis brandtii	403	0	0	-	Phyllostomidae	Phyllostominae	-	Chiropterans
Rhinophylla fischerae	Myotis brandtii	285	0	0	-	Phyllostomidae	Rhinophyllinae	-	Chiropterans
Sturnira ludovici	Myotis brandtii	32	0	0	-	Phyllostomidae	Stenodermatinae	-	Chiropterans
Eonycteris spelaea	Myotis brandtii	432	19.7528	-	-	Pteropodidae	Macroglossinae	-	Chiropterans
Pteropus alecto	Pteropus alecto	241.267	17.5887	268.148	-	Pteropodidae	Pteropodinae	-	Chiropterans
Rousettus aegyptiacus	Myotis brandtii	177.5	2.88518	0	-	Pteropodidae	Pteropodinae	-	Chiropterans
Rhinolophus ferrumequinum	Rhinolophus ferrumequinum	626.024	533.315	-	-	Rhinolophidae	-	-	Chiropterans
Rhinolophus sinicus	Rhinolophus ferrumequinum	2135.81	254.254	-	-	Rhinolophidae	-	-	Chiropterans
Murina leucogaster	Myotis brandtii	28.0633	2.99773	3.61626	-	Vespertilionidae	Murininae	-	Chiropterans
Myotis brandtii	Myotis brandtii	362.451	0.384471	16.3145	-	Vespertilionidae	Myotinae	-	Chiropterans
Myotis keaysi	Myotis brandtii	567.501	0.188129	1.34324	-	Vespertilionidae	Myotinae	-	Chiropterans
Myotis myotis	Myotis brandtii	724.985	0.078793	0.209965	-	Vespertilionidae	Myotinae	-	Chiropterans
Vespertilio sinensis	Myotis brandtii	299.25	0	0	-	Vespertilionidae	Vespertilioninae	-	Chiropterans

## Sheet: Table S3
Supplemental Table S3: Functionally relevant substitutions associated with Pon3 sequences across the two groups with aquatic members showing reduced Pon3 expression, Carnivora (pinnipeds) and Rodentia (beavers), acquired through NCBI.
Amino Acid	Description	Human	Other	Species	Group	Seq Name
29	N-linked (GlcNAc...) asparagine	N	missing	Castor canadensis	Rodentia (Beaver)	NW_017871365 - Castor canadensis - exon_1 exon_2 exon_3 exon_4 exon_5 exon_6 exon_7 exon_8 - ORF 1 (frame 1)
52-54	Ca binding	SED	-	-	-	-
69-71	active site (mutations)	LKY	-	-	-	-
74	active site	M	L	Dog	Carnivora	PON3 - 475235 - PON3 CDS PON3 CDS PON3 CDS - ORF 3 (frame 1)
			L	Dingo	Carnivora	PON3 - 112674898 - PON3 CDS PON3 CDS PON3 CDS - ORF 3 (frame 1)
			L	Fox (V.vulpes)	Carnivora	PON3 - 112923904 - PON3 CDS - ORF 1 (frame 1)
			L	Fox (V.lagopus)	Carnivora	PON3 - 121475134 - PON3 CDS - ORF 1 (frame 1) - PON3 CDS - ORF 1 (frame 1)
			L	Castor canadensis	Rodentia (Beaver)	NW_017871365 - Castor canadensis - exon_1 exon_2 exon_3 exon_4 exon_5 exon_6 exon_7 exon_8 - ORF 1 (frame 1)
			L	Heterocephalus glaber	Rodentia	Pon3 - 101697319 - Heterocephalus glaber - Pon3 CDS - ORF 1 (frame 1)
			L	Fukomys damarensis	Rodentia	Pon3 - 104847856 - Fukomys damarensis - Pon3 CDS - ORF 1 (frame 1)
			L	Arvicanthis niloticus	Rodentia	Pon3 - 117720633 - Arvicanthis niloticus - Pon3 CDS - ORF 1 (frame 1)
114	active site (mutation)	H	-	-	-	-
116-117	Ca binding	IS	LS	Mesocricetus auratus	Rodentia	Pon3 - 101829028 - Mesocricetus auratus - Pon3 CDS - ORF 1 (frame 1)
133	active site	H	-	-	-	-
165	Phorphoserine	S	R	Hyaena hyaena	Carnivora	PON3 - 120234432 - Hyaena hyaena - PON3 CDS PON3 CDS - ORF 2 (frame 1)
268-270	Ca binding	DN	-	-	-	-
269	N-linked (GlcNAc...) asparagine	N	C	Cavia porcellus	Rodentia	Pon3 - 100721546 - Cavia porcellus - Pon3 CDS - ORF 1 (frame 1)
284	active site	H	-	-	-	-
290-292	active site	LLY	LLL	Odobenus rosmarus divergens	Carnivora (Pinniped)	PON3 - 101371749 - Odobenus rosmarus divergens - PON3 CDS - ORF 1 (frame 1)
			LFL	Suricata suricatta	Carnivora	PON3 - 115275219 - Suricata suricatta - PON3 CDS - ORF 1 (frame 1)
			missing	Castor canadensis	Rodentia (Beaver)	NW_017871365 - Castor canadensis - exon_1 exon_2 exon_3 exon_4 exon_5 exon_6 exon_7 exon_8 - ORF 1 (frame 1)
			LLI	Rattus norvegicus	Rodentia	Pon3 - 312086 - Rattus norvegicus - Pon3 CDS - ORF 1 (frame 1)
			LLI	Mus musculus	Rodentia	Pon3 - 269823 - Mus musculus - Pon3 CDS Pon3 CDS Pon3 CDS Pon3 CDS Pon3 CDS Pon3 CDS - ORF 1 (frame 1)
			LMH	Cavia porcellus	Rodentia	Pon3 - 100721546 - Cavia porcellus - Pon3 CDS - ORF 1 (frame 1)
			ILV	Microtus ochrogaster	Rodentia	Pon3 - 101998998 - Microtus ochrogaster - Pon3 CDS - ORF 1 (frame 1)
			ILF	Dipodomys ordii	Rodentia	Pon3 - 106000573 - Dipodomys ordii - Pon3 CDS - ORF 1 (frame 1)
			ILV	Microtus oregoni	Rodentia	Pon3 - 121463438 - Microtus oregoni - Pon3 CDS - ORF 1 (frame 1)
			ILF	Dipodomys spectabilis	Rodentia	Pon3 - 122111835 - Dipodomys spectabilis - Pon3 CDS - ORF 1 (frame 1)
323	N-linked (GlcNAc...) asparagine	N	missing	Castor canadensis	Rodentia (Beaver)	NW_017871365 - Castor canadensis - exon_1 exon_2 exon_3 exon_4 exon_5 exon_6 exon_7 exon_8 - ORF 1 (frame 1)
			D	Peromyscus maniculatus bairdii	Rodentia	Pon3 - 102913110 - Peromyscus maniculatus bairdii - Pon3 CDS Pon3 CDS Pon3 CDS - ORF 1 (frame 1)
			D	Meriones unguiculatus	Rodentia	Pon3 - 110559637 - Meriones unguiculatus - Pon3 CDS - ORF 1 (frame 1)
			D	Peromyscus leucopus	Rodentia	Pon3 - 114693450 - Peromyscus leucopus - Pon3 CDS Pon3 CDS Pon3 CDS - ORF 1 (frame 1)
			D	Onychomys torridus	Rodentia	Pon3 - 118580694 - Onychomys torridus - Pon3 CDS - ORF 1 (frame 1)
324	N-linked (GlcNAc...) asparagine	N	missing	Suricata suricatta	Carnivora	PON3 - 115275219 - Suricata suricatta - PON3 CDS - ORF 1 (frame 1)
332	active site	S	T	Neogale vision	Carnivora	LOC122904835 - 122904835 - LOC122904835 CDS LOC122904835 CDS LOC122904835 CDS - ORF 1 (frame 1)
			T	Dog	Carnivora	PON3 - 475235 - PON3 CDS PON3 CDS PON3 CDS - ORF 3 (frame 1): MGKLMVLTLLGAGL-ALVGERLVAFRQRTNAFRKVEPVEPQNCRLIEGLENGSEDIDILPSGLAFISSGLKYPGLPSFAPDEPGQIFLMDMNEQNPKVQALNISDGFDKASFNPHGISTFIDEDHTVYLYVVNHPHMKSTVEKFKFEEQQRSLVHLKTIKHELLKSVNDIVVLGPEQFYATRDHYFTNFFLVLFEMIMDLHWTYAVFYSPREVKVVAKGFSSANGITVSLDKKYIYIADVTAQNIHVLKKHENWDLTQVKVIHLGTLVDNLTVDPDTGDIWAGCHPDGKKLLIYNPEDPPGSEV-LRIQDVLSEKPKISTEYANNGSVLQGSTVASV…
			T	Mustela erminea	Carnivora	PON3 - 101687088 - PON3 CDS - ORF 1 (frame 1)
			T	Dingo	Carnivora	PON3 - 112674898 - PON3 CDS PON3 CDS PON3 CDS - ORF 3 (frame 1)
			T	Fox (V.vulpes)	Carnivora	PON3 - 112923904 - PON3 CDS - ORF 1 (frame 1)
			T	Mustela erminea	Carnivora	PON3 - 116568883 - PON3 CDS - ORF 1 (frame 1)
			T	Fox (V.lagopus)	Carnivora	PON3 - 121475134 - PON3 CDS - ORF 1 (frame 1)
			T	Meles meles	Carnivora	PON3 - 123951432 - PON3 CDS - ORF 1 (frame 1)
			missing	Castor canadensis	Rodentia (Beaver)	NW_017871365 - Castor canadensis - exon_1 exon_2 exon_3 exon_4 exon_5 exon_6 exon_7 exon_8 - ORF 1 (frame 1)
			T	Rattus norvegicus	Rodentia	Pon3 - 312086 - Rattus norvegicus - Pon3 CDS - ORF 1 (frame 1)
			T	Mus musculus	Rodentia	Pon3 - 269823 - Mus musculus - Pon3 CDS Pon3 CDS Pon3 CDS Pon3 CDS Pon3 CDS Pon3 CDS - ORF 1 (frame 1)
			T	Jaculus jaculus	Rodentia	Pon3 - 101604161 - Jaculus jaculus - Pon3 CDS - ORF 1 (frame 1)
			T	Mesocricetus auratus	Rodentia	Pon3 - 101829028 - Mesocricetus auratus - Pon3 CDS - ORF 1 (frame 1)
			T	Peromyscus maniculatus bairdii	Rodentia	Pon3 - 102913110 - Peromyscus maniculatus bairdii - Pon3 CDS Pon3 CDS Pon3 CDS - ORF 1 (frame 1)
			T	Nannospalax galili	Rodentia	Pon3 - 103725227 - Nannospalax galili - Pon3 CDS Pon3 CDS Pon3 CDS Pon3 CDS Pon3 CDS - ORF 3 (frame 1)
			T	Mus caroli	Rodentia	Pon3 - 110296115 - Mus caroli - Pon3 CDS - ORF 1 (frame 1)
			T	Mus pahari	Rodentia	Pon3 - 110315089 - Mus pahari - Pon3 CDS - ORF 1 (frame 1)
			T	Meriones unguiculatus	Rodentia	Pon3 - 110559637 - Meriones unguiculatus - Pon3 CDS - ORF 1 (frame 1)
			T	Grammomys surdaster	Rodentia	Pon3 - 114630833 - Grammomys surdaster - Pon3 CDS - ORF 1 (frame 1)
			T	Peromyscus leucopus	Rodentia	Pon3 - 114693450 - Peromyscus leucopus - Pon3 CDS Pon3 CDS Pon3 CDS - ORF 1 (frame 1)
			T	Rattus rattus	Rodentia	Pon3 - 116904099 - Rattus rattus - Pon3 CDS - ORF 1 (frame 1)
			T	Arvicanthis niloticus	Rodentia	Pon3 - 117720633 - Arvicanthis niloticus - Pon3 CDS - ORF 1 (frame 1)
			T	Onychomys torridus	Rodentia	Pon3 - 118580694 - Onychomys torridus - Pon3 CDS - ORF 1 (frame 1)
345-346	active site	VF	IF	Lontra canadensis	Carnivora (Otter)	PON3 - 116877787 - PON3 CDS - ORF 1 (frame 1)
			IF	Meles meles	Carnivora	PON3 - 123951432 - PON3 CDS - ORF 1 (frame 1)
			I-	Suricata suricatta	Carnivora	PON3 - 115275219 - Suricata suricatta - PON3 CDS - ORF 1 (frame 1)
345-346	active site	VF	missing	Castor canadensis	Rodentia (Beaver)	NW_017871365 - Castor canadensis - exon_1 exon_2 exon_3 exon_4 exon_5 exon_6 exon_7 exon_8 - ORF 1 (frame 1)
			IF	Rattus norvegicus	Rodentia	Pon3 - 312086 - Rattus norvegicus - Pon3 CDS - ORF 1 (frame 1)
			IF	Mus musculus	Rodentia	Pon3 - 269823 - Mus musculus - Pon3 CDS Pon3 CDS Pon3 CDS Pon3 CDS Pon3 CDS Pon3 CDS - ORF 1 (frame 1)
			IF	Mus caroli	Rodentia	Pon3 - 110296115 - Mus caroli - Pon3 CDS - ORF 1 (frame 1)
			IF	Mus pahari	Rodentia	Pon3 - 110315089 - Mus pahari - Pon3 CDS - ORF 1 (frame 1)
			IF	Urocitellus parryii	Rodentia	Pon3 - 113184701 - Urocitellus parryii - Pon3 CDS - ORF 1 (frame 1)
			IF	Grammomys surdaster	Rodentia	Pon3 - 114630833 - Grammomys surdaster - Pon3 CDS - ORF 1 (frame 1)
			IF	Rattus rattus	Rodentia	Pon3 - 116904099 - Rattus rattus - Pon3 CDS - ORF 1 (frame 1)

## Sheet: Table S4
Supplementary Table S4: Sites in Pon1 previously shown to be functionally relevant, and substitutions observed in sequences across lutrid and pinniped species; sequenced from samples and from NCBI
Amino Acid	Description	Human	Lutrid aa	Lutrid Species	Pinniped aa	Pinniped Species	Non-aquatic Conservation
42	Disulfide Velcro	C	-	-	R	Weddell Seal (Leptonychotes weddellii)	1
53	Binds to Catalytic Calcium	E	-	-			1
54	Binds to Structural Calcium/Required for PAc and PRO Metabolism	D	-	-			1
69	Active Site Wall (Phosphotriesters)/Required for PAc and PRO Metabolism	L	-	-			1
70	Active Site Wall	K	-	-			0.88
71	Active Site Wall (Phosphotriesters)/Mutant Showed 10x-20x Decrease in Catalytic Efficiency for PRO, PAc, and TBBL (Y71A)	Y	F	Giant otter (Pteronura brasiliensis)			1
74	Active Site Wall (Phosphotriesters)/Mutant Showed >20x Decrease in PAc and PRO Catalytic Efficiency (I74A)	I	T/L	Spotted-necked otter (Hydrictis maculicollis; T), African clawless otter (Aonyx capensis; L)	M	Antarctic Fur Seal (Arctocephalus gazella) , Walrus (Odobenus rosmarus), Northern Fur Seal (Callorhinus ursinus), Steller Sea Lion (Eumetopias jubatus)	0.87
115	Histidine Dimer/Required for PAc Metabolism	H	-	-			1
117	Binds to Structural Calcium	I	-	-			0.94
134	Histidine Dimer/Required for PAc and PRO Metabolism	H	R	Asian small clawed (Aonyx cinereus)			1
155	Mutants <1% Activtiy for PAc, DZO, PRO, and CPO (H155N)	H	R	Asian small clawed (Aonyx cinereus)			1
161	Mutants ~50% Activity for PAc, DZO, PRO, and CPO(H160N)	H	-	-			1
169	Binds to Structural Calcium	D	-	-	G	Hawaiian Monk Seal (Monachus schauinslandi)	1
183	Active Site Wall	D	-	-			1
184	Active Site Wall/ Mutants have Undetectable PRO and PAc (H184A/D/Y)	H	-	-			0.99
193	Active Site Wall (Phosphotriesters)	S	-	-			1
194	Mutants 30-50% Activity for PAc, DZO, PRO, and CPO (W194A)	W	-	-	Stop	Hawaiian Monk Seal (Monachus schauinslandi)	1
202	Mutants 30-50% Activity for PAc, DZO, PRO, and CPO (W201A)	W	L	Spotted Necked (Hydrictis maculicollis)			1
222	Active Site Wall (Aryl Esters)	F	L	Sea otter (Enhydra lutris)			1
224	Binds to Catalytic Calcium/Required for PAc and PRO Metabolism	N	-	-			1
240	Active Site Wall (Aryl Esters)	L	-	-			0.97
243	Mutants <1% Activtiy for PAc, DZO, PRO, and CPO (H243N)	H	-	-			1
246	Mutants 30-50% Activity for PAc, DZO, PRO, and CPO (H245N)	H	-	-			1
251	Mutants ~50% Activity for PAc, DZO, PRO, and CPO (H250N)	H	-	-			0.97
254	Mutants 200% Activity for PAc, DZO, PRO, and CPO(W253A)	W	-	-			1
269	Binds to Catalytic Calcium/Required for PAc and PRO Metabolism	D	-	-	N	Southern Elephant Seal (Mirounga leonina)	1
270	Binds to Catalytic Calcium	N	T	Sea otter (Enhydra lutris)			1
281	Nonaromatic Mutants <1% Activtiy for PAc, DZO, PRO, and CPO (W280A)	W	-	-			1
284	Core Stability/C284A and C284S Unable to Protect Against Lipid Oxidation	C	-	-			1
285	Active Site Wall/Required for PAc and PRO Metabolism	H	-	-			1
291	Active Site Wall (Aryl Esters)	I	-	-			0.93
292	Active Site Wall (Aryl Esters)/Mutant has 2% WT Phosphotriester Activity (F292A)	F	-	-	L	Antarctic Fur Seal (Arctocephalus gazella) , Walrus (Odobenus rosmarus), Northern Fur Seal (Callorhinus ursinus), Steller Sea Lion (Eumetopias jubatus)	1
293	Active Site Wall	F	-	-			0.79
304	Mutants no detectable activity for PAc and PRO (V304A)	V	M	Sea otter (Enhydra lutris), African clawless otter (Aonyx capensis)			1
332	Active Site Wall	T	A	Asian small clawed (Aonyx cinereus), Sea otter (Enhydra lutris), Giant otter (Pteronura brasiliensis), Eurasian otter (Lutra lutra), marine otter (Lontra felina), southern river otter (Lontra provocax), Neotropical otter (Lontra longicaudis), Spotted-necked otter (Hydrictis maculicollis), smooth coat otter (Lutrogale perspicillata), African clawless otter (Aonyx capensis)			0.93
346	Active Site Wall (Aryl Esters)	V	-	-			1
347	Active Site Wall	F	-	-			0.92
348	Mutants 15-30% Activity for PAc, DZO, PRO, and CPO (H347N)	H	-	-			0.87
353	Disulfide Velcro	C	-	-			1
NOTE: North American river otter (Lontra canadensis) has the same amino acid as the human reference at all sites.
References
Ben-David M, Elias M, Filippi J-J, Duñach E, Silman I, Sussman JL, Tawfik DS. 2012. Catalytic Versatility and Backups in Enzyme Active Sites: The Case of Serum Paraoxonase 1. J Mol Biol 418:181–196. Available from: http://www.ncbi.nlm.nih.gov/pubmed/22387469
Harel M, Aharoni A, Gaidukov L, Brumshtein B, Khersonsky O, Meged R, Dvir H, Ravelli RBG, McCarthy A, Toker L, et al. 2004. Structure and evolution of the serum paraoxonase family of detoxifying and anti-atherosclerotic enzymes. Nat Struct Mol Biol 11:412–419. Available from: http://www.nature.com/doifinder/10.1038/nsmb767
Josse D, Lockridge O, Xie W, Bartels CF, Schopfer LM, Masson P. 2001. The active site of human paraoxonase (PON1). Journal of Applied Toxicology 21:S7–S11. Available from: http://doi.wiley.com/10.1002/jat.789
Peterson MW, Fairchild SZ, Otto TC, Mohtashemi M, Cerasoli DM, Chang WE. 2011. VX Hydrolysis by Human Serum Paraoxonase 1: A Comparison of Experimental and Computational Results.Parkinson J, editor. PLoS One 6:e20335. Available from: http://www.ncbi.nlm.nih.gov/pubmed/21655255
Yeung DT, Josse D, Nicholson JD, Khanal A, McAndrew CW, Bahnson BJ, Lenz DE, Cerasoli DM. 2004. Structure/function analyses of human serum paraoxonase (HuPON1) mutants designed from a DFPase-like homology model. Biochimica et Biophysica Acta (BBA) - Proteins and Proteomics 1702:67–77. Available from: https://www.sciencedirect.com/science/article/pii/S1570963904001955?via%3Dihub
Yeung DT, Lenz DE, Cerasoli DM. 2005. Analysis of active-site amino-acid residues of human serum paraoxonase using competitive substrates. FEBS J 272:2225–2230. Available from: http://doi.wiley.com/10.1111/j.1742-4658.2005.04646.x

## Sheet: Table S5
Supplemental Table S5: Transcripts per million (TPM) across 96 anti-oxidant genes for pinnipeds, carnivores, beavers, rodents, cetaceans and ungulates ("NA" = not available between comparisons for a specific individual/species; "-" = not available for between comparisons for both organism sets)
Group	AAED1	ALB	ALOX5AP	APOA1	APOA4	APOE	APOM	ATP7A	CAT	CCS	CLIC2	CYGB	DUOX1	DUOX2	EPX	FABP1	FAM213A	FAM213B	G6PD	GCLC	GCLM	GGT1	GPX1	GPX2	GPX3	GPX4	GPX5	GPX6	GPX7	GPX8	GSR	GSS	GSTA4	GSTK1	GSTM3	GSTO1	GSTO2	GSTP1	GSTZ1	HBA1	HIF1A	IPCEF1	IYD	KDM3B	LPO	LRRK2	LTC4S	MGST1	MGST2
pinniped	-	36440.3	-	61074.9	895.197	26862.8	58.5214	-	128.525	57.1898	0	3.16085	0	0	0	1252.38	-	-	3.19464	13.6118	1.65725	30.1491	168.084	0.407198	774.75	435.326	0	0	0.483263	0.172014	16.9302	29.1673	28.3632	74.8149	-	-	28.5866	0.183051	129.844	60.2019	2.16142	0.116525	2.2461	1.29615	0.07332	0	2.13672	442.252	13.1421
pinniped	-	27747.8	-	13760.7	35.2813	1104.78	126.885	-	138.543	4.00607	20.6843	18.3709	0.293672	0.506279	0.008636	26.0026	-	-	9.87525	22.0566	6.1112	42.1729	62.781	2.51648	398.538	432.371	0	0.283842	4.47905	7.23251	27.0821	NA	42.2154	194.486	-	-	27.3043	NA	222.277	NA	94.9657	2.3306	36.2458	5.01032	0.187363	0.423704	0	233.63	95.0663
pinniped	-	27619.7	-	43457.8	2885.02	16811.9	26.6401	-	215.131	19.1447	1.74235	1.37847	0	0	0	163.848	-	-	12.2886	11.2628	9.45408	136.608	189.088	0.521268	1560.31	271.614	0	0	0.207647	0.437042	22.5622	14.1766	23.5378	106.997	-	-	7.7786	1.7447	166.335	7.30931	4.51187	0.042967	11.7528	4.24801	0.014942	0.199831	3.79071	908.547	15.9785
pinniped	-	13634.9	-	49680.1	67.3969	34896.5	29.6462	-	25.775	10.3856	5.75892	3.53078	0	0	3.80039	678.896	-	-	13.5526	8.30631	1.18318	79.8783	87.6512	0	7075.34	452.73	0	0	0	0	0	5.76993	19.9068	85.3496	-	-	10.0866	0	152.134	13.6762	3.25701	0	10.0302	0.702019	0	0.374286	6.80127	153.067	2.33216
pinniped	-	71803.3	-	52330	133.686	44324.8	494.149	-	469.435	139.164	4.80085	6.83476	0	0	0	2563.23	-	-	1.84495	18.0734	4.99083	19.0116	254.556	2.07744	4082.06	928.144	0	0	0.311427	0.384146	11.0437	25.8926	NA	99.424	-	-	50.4294	0.554649	67.7826	300.913	6.13709	0.559413	7.30549	2.38953	0	0.069104	12.8775	1682.76	7.31529
carnivore	-	46543.2	-	17415	1.27034	13196.7	357.291	-	228.155	77.5705	5.76365	2.71702	NA	NA	1.00044	36.15	-	-	7.84759	8.15443	14.6506	NA	212.927	0.07532	1304.09	NA	0	0	0.429907	0.945049	19.6651	18.2235	NA	135.131	-	-	236.667	0.634943	120.12	NA	24.4893	0	23.6848	1.29733	4.54538	0.530971	1.24719	665.804	209.888
carnivore	-	NA	-	23501.6	597.354	22534.3	296.274	-	NA	79.4139	NA	4.14295	0.065851	0.051847	1.57746	NA	-	-	10.3899	71.0408	88.9033	13.1471	NA	NA	NA	511.115	NA	NA	18.4972	1.23608	32.4522	25.3815	47.6729	988.375	-	-	280.465	0	481.472	NA	NA	1.18398	38.0386	8.39208	0.102166	3.71101	28.048	1451.65	25.0875
carnivore	-	NA	-	3389.28	7.16287	4132.5	255.62	-	101.364	86.7665	3.80682	1.10416	0.075278	0	NA	8.99717	-	-	7.02034	0.666384	3.65475	115.839	78.746	0	3908.43	510.031	0	0	0	0	0.731276	37.4391	13.3502	113.534	-	-	41.9216	1.36295	46.4315	NA	0.523151	0.741823	0	1.5412	0	0.048571	2.0654	29.9975	5.17639
carnivore	-	NA	-	31308.8	54.0386	8125.55	460.243	-	1136.08	156.516	2.78449	5.21615	0.051132	0.156773	NA	2643.25	-	-	22.2265	109.209	40.8634	4.24227	510.561	2.18901	4293.9	231.736	0	0.145247	0.871288	1.14765	58.6952	33.1901	296.907	606.337	-	-	84.5104	1.54984	499.497	NA	22.7794	1.17234	60.6939	8.70634	0.076969	3.03363	0.51235	907.102	274.861
carnivore	-	171967	-	16367	24.2048	1258.57	57.0626	-	533.621	65.3179	4.56449	0.231969	0.009174	0	NA	345.283	-	-	3.30646	57.6462	38.5802	0.251191	111.94	0.127534	3404.99	359.207	NA	0	0.608487	0.400248	51.1358	36.2846	NA	182.293	-	-	41.7253	0.244335	347.931	NA	32.6963	0.287684	167.408	7.80879	0	1.36904	NA	1086.17	106.487
carnivore	-	82774.1	-	22684.3	14.6289	7360.31	62.0497	-	2642.71	95.492	4.77283	3.61748	NA	0.694211	0	604.828	-	-	19.7639	41.9235	39.3263	1.24012	517.045	0.812054	4585.85	422.049	0	0	1.19548	0.499382	42.6819	37.7414	245.271	871.582	-	-	14.6716	0.240796	443.656	NA	25.9314	NA	120.512	10.9912	0.126371	1.03692	1.72379	1286.93	114.566
carnivore	-	165736	-	20577	3.3554	11227	54.4297	-	1660.42	133.035	7.06981	2.97597	NA	0.034784	0.433744	4515.62	-	-	18.7022	131.093	200.606	2.19573	540.237	0.256814	2606.32	352.157	0	0.753874	6.25529	1.37585	50.5515	47.226	237.338	1462.94	-	-	32.2321	0.061722	229.927	NA	36.4474	NA	57.7626	12.117	0.020546	2.78897	15.178	1770.63	194.224
carnivore	-	1993.71	-	456.413	1.3906	NA	12.6033	-	66.0269	59.9906	68.3647	8.08229	1.58124	0.202456	0	64.3197	-	-	12.6313	7.41625	8.40524	6.10214	1095.55	20.5776	728.536	183.031	NA	0.859297	7.91261	11.3196	17.4251	8.09423	NA	190.812	-	-	50.0964	0.906413	30.4198	NA	22.8949	2.05739	0.11871	9.80834	4.31839	6.06045	2.83042	135.686	127.795
carnivore	-	NA	-	44782.5	8.12021	26573.4	743.98	-	204.61	74.27	0.345465	0.676282	0	0	NA	524.431	-	-	3.22594	0.882405	5.86529	2.85182	409.305	1.23066	5280.14	358.637	0	0	3.85742	0.615319	0.311477	22.9209	29.968	156.481	-	-	0.16916	0.507961	440.258	NA	3.93776	0.064015	25.4569	0.097475	0	0.038349	0.604594	51.715	58.7692
carnivore	-	149988	-	50957.6	0.424075	13160.4	534.781	-	781.759	234.57	3.16629	2.76846	NA	NA	1.87414	1.99896	-	-	3.19106	31.9984	0.829222	64.2325	287.688	NA	3075.7	331.7	0	0	0.654299	0.966646	6.54587	50.3418	3.06527	693.86	-	-	756.083	NA	333.051	189.457	3.25512	0.370108	15.2072	2.52004	0	0.101597	15.8516	1671.81	686.328
carnivore	-	55684.2	-	4042.1	0.324961	1127.82	54.6304	-	656.853	26.697	0.881636	0.697513	NA	NA	0.036108	0.323075	-	-	0.889158	10.3908	8.76341	25.4818	59.4371	NA	506.453	84.8886	0	0.04274	0.383978	0.723499	7.90375	14.4791	0.953427	201.481	-	-	157.949	NA	90.221	8.94006	4.91117	0.126985	7.15672	3.75271	0	0.788609	0.709808	676.454	50.0381
carnivore	-	101368	-	12727	1.01963	28482	344.875	-	1524.65	114.194	3.92531	2.36716	0.036668	1.11924	0.398622	2058.52	-	-	8.6418	55.4165	43.0193	1.84908	314.036	0.750824	2167.97	504.906	NA	0	8.74106	1.38476	32.3572	27.3478	216.458	1763.73	-	-	51.5445	NA	534.785	619.906	11.7245	0.835715	40.421	4.20655	0.133335	1.20222	9.83884	1639.09	262.284
beaver	4.472	-	0.243234	738.265	2.91952	730.47	16.9817	1.37282	654.689	11.0959	0.480049	0.655542	0.121701	0	0.006269	308.767	31.4039	7.24705	0.61029	19.1476	0	3.69652	4.87199	0.070288	5.82777	29.2133	0	0	-	-	7.52457	9.95964		28.7644	169.161	-	-	3.65887	22.231	-	2.50848	0.110969	9.0881	1.12771	0	0.178268	0.03662	173.073	271.04
beaver	1.83315	-	0.113599	366.679	23.9435	461.559	7.13551	0.321866	388.641	7.35256	0.48376	0.14492	0.020686	0	0	133.808	15.1821	3.97996	0.213965	2.54344	0.015073	3.5013	4.87637	0.023407	6.19807	18.0789	0	0	-	-	4.81595	6.63291		17.4994	204.097	-	-	2.17092	16.704	-	1.04866	0.034885	3.20232	0.343161	0	0.116388	0.007843	81.8673	143.593
beaver	1.64667	-	0.306146	275.747	10.9059	313.417	6.18193	1.01896	362.867	6.55366	0.511631	0.174275	0.021502	0	0	120.514	8.52793	2.51861	0.247185	2.72923	0.026066	2.52064	3.94889	0.019657	3.87605	14.8225	0	0	-	-	3.33644	4.64253		12.2815	170.937	-	-	1.6475	11.2819	-	1.12932	0.04985	3.50222	0.37881	0	0.144133	0.011518	76.3765	132.491
beaver	2.66148	-	0.131714	283.005	0.764871	417.002	7.19496	0.594655	494.986	8.72353	0.543729	0.192992	0.023558	0.006066	0.002736	158.957	15.4226	4.00306	0.372907	4.41466	0.034715	2.30577	4.45336	0.06126	5.59297	19.6332	0	0	-	-	3.6081	4.9431		15.5094	127.966	-	-	2.75213	12.2154	-	1.23842	0.032957	3.92181	0.473412	0	0.1413	0	94.8316	156.269
beaver	3.83802	-	0.118838	353.566	0.931991	445.107	11.3505	0.518981	454.456	8.30391	0.656338	0.223063	0.018146	0.002857	0	121.333	21.8863	5.61233	0.376616	3.90009	0	2.46628	5.12895	0.031475	8.21571	18.5211	0	0	-	-	3.61062	4.98902		21.1438	143.768	-	-	2.59767	16.8946	-	1.52684	0.065088	4.53442	0.455414	0	0.195103	0.013832	113.4	167.275
beaver	22.5928	-	2.54379	5221.86	147.491	7853.92	96.8633	9.50208	4704.3	85.7546	1.41228	2.95623	1.22236	0	0	1435.52	128.399	44.2267	3.04252	48.4372	0	46.2427	31.6627	0.646111	83.2079	207.962	0	0	-	-	46.8425	71.3718		184.157	2384.74	-	-	26.4031	151.829	-	7.02533	0	47.2313	5.39951	0	0.713669	0	1046.45	1420.01
beaver	35.9062	-	0.839234	4608.72	15.6731	8819.25	117.971	2.90352	4276.34	77.4658	3.1213	3.6149	0.392096	0.018238	0	933.387	228.585	63.5423	5.0233	46.8799	0	32.9736	46.0753	1.08536	114.246	179.865	0	0	-	-	38.1783	50.4108		208.133	1450.96	-	-	22.5984	160.597	-	7.31729	0.488017	41.9615	4.82583	0	0.999242	0.230367	1117.77	1269.28
rodent	25.1126	-	48.0898	8.2886	2094.55	0	21.0794	2.55166	3910.95	131.613	19.9714	NA	0.563215	0	2.23853	NA	122.748	10.8414	13.331	0	9.82943	80.3814	229.094	16.1274	1504.28	NA	NA	NA	-	-	93.7442	41.2558		144.312	292.08	-	-	NA	424.531	-	25.3804	0.152619	123.473	17.6024	2.01687	7.58923	0.376971	1840.68	102.576
rodent	NA	-	0.757524	1869.58	517.972	16562.2	1031.57	1.44301	657.214	117.694	NA	3.15224	0.05368	7.09037	0.01527	16906.9	NA	NA	1.40743	140.047	123.915	16.8189	936.517	0.044904	1.62721	154.868	0	0	-	-	61.173	52.8568		NA	433.35	-	-	NA	521.656	-	10.0253	0.05334	52.2764	7.52515	0.737895	0.530099	0.721136	5058.81	0.975712
rodent	NA	-	0.480658	4803.59	2618.66	7030.3	1115.66	1.52715	578.841	90.6312	NA	2.87051	0.004631	5.36405	0	19701.4	NA	NA	1.3426	152.229	92.7641	46.5883	685.861	0	0.762097	100.671	0	0	-	-	29.6181	70.7703		NA	503.925	-	-	NA	379.795	-	9.06924	0.123818	31.3595	7.39803	3.45249	0.668722	0.544554	2577.03	0.379029
rodent	NA	-	NA	NA	NA	NA	NA	0.778147	NA	18.887	0.014851	NA	0.108149	0.001461	NA	NA	NA	NA	NA	6.28991	NA	1.37259	NA	NA	NA	NA	0	NA	-	-	12.9795	0.175748		NA	NA	-	-	NA	343.215	-	8.09442	0.029435	20.1611	4.08993	0.018181	0.268636	0.502966	NA	0.350838
rodent	57.5998	-	NA	3294.71	68.2371	16474.7	675.566	1.77896	825.032	77.8465	NA	29.6102	0.351152	0	0	2.19462	0.097235	29.7663	3.93994	72.3393	29.3587	0.100097	2542.27	0.646959	1.28079	370.347	0	0	-	-	56.336	29.4934		519.031	107.215	-	-	NA	412.922	-	19.5086	0.200269	NA	6.37844	0.018985	0.42881	3.51089	2624.44	0.957876
rodent	NA	-	NA	3618.83	12.2596	10951.1	360.512	8.82986	915.85	80.7399	0	10.8497	0.024594	0	0	2638.09	NA	NA	10.5944	156.389	97.772	46.6698	1128.45	0.13208	10.8746	237.244	0	0	-	-	106.769	53.6173		392.067	83.7849	-	-	NA	347.411	-	24.6814	0.30631	86.1836	11.3453	NA	1.04594	1.09908	1591.35	2.40846
rodent	NA	-	NA	6883.33	349.419	10902.6	170.797	4.50767	1270.78	149.288	0	6.28648	0.020741	0.264106	0.17328	1637.64	NA	NA	19.2392	321.934	145.902	2.75001	1089.97	1.43402	19.6745	373.061	0	0	-	-	129.068	71.2352		349.433	90.2989	-	-	NA	352.487	-	50.0305	0.617905	177.206	12.7903	NA	1.00136	0	1979.19	18.9229
rodent	NA	-	2.1695	3268.01	1846.8	8713.96	267.834	1.03924	675.694	41.6745	2.30185	0.419158	0.020433	0.087365	0.295345	2113.15	NA	NA	3.69862	39.8586	39.14	1.75097	358.272	0.024883	1.98036	267.093	0	0	-	-	33.2326	68.1298		271.704	502.42	-	-	NA	1434.83	-	4.89625	0.439088	10.019	3.37915	0.02627	2.73762	1.56918	2385.39	555.039
rodent	NA	-	0.252465	1199.98	41.2668	24110.3	956.686	0.757331	761.242	201.038	NA	4.52874	0.153082	0	0	8689.97	NA	NA	1.03575	168.722	145.514	9.13425	2485.16	0	1.36911	206.135	0	0	-	-	50.6506	37.7801		NA	472.98	-	-	NA	546.409	-	9.08832	0.020162	44.4633	4.91148	0.105661	0.335155	0.162201	1408.12	141.202
rodent	NA	-	NA	NA	NA	8.77298	NA	NA	NA	0	NA	0	0	0	0	NA	NA	NA	NA	0	NA	0	NA	NA	NA	NA	0	0	-	-	NA	2.29834		NA	NA	-	-	NA	0.028051	-	13.9182	0	NA	NA	0	0.353034	0	NA	4.38753
rodent	NA	-	NA	NA	NA	72.3025	NA	NA	NA	5.02785	NA	0.108169	0	0	0	NA	NA	NA	NA	0	NA	0	NA	NA	NA	NA	0	0	-	-	NA	0.555607		NA	NA	-	-	NA	0.109251	-	2.26758	2.18858	NA	NA	0.019425	0.118739	0	NA	0
rodent	NA	-	0.121022	108.013	79.3551	8556.34	1202.66	1.11316	436.176	92.8175	NA	8.21816	0.557503	0	0	16743.1	NA	NA	3.3057	161.944	123.103	2.15989	2420.68	0.189312	2.3503	167.856	0	0	-	-	41.1337	50.3475		NA	88.9897	-	-	NA	546.4	-	8.87533	0.126196	29.6653	5.70656	0.044719	0.264511	0.068789	1614.38	196.684
rodent	12.6078	-	0.382984	192.487	9.79527	131.13	31.9843	1.02407	90.0011	36.3047	0.446732	NA	0	0.004268	0.411082	NA	24.8153	5.58516	0.522016	1.62054	2.90755	0.264391	49.3154	0.859321	3.40545	NA	NA	NA	-	-	23.5999	5.9675		94.6537	55.7512	-	-	NA	22.3312	-	3.26304	0.178065	1.27383	2.22237	0.031801	0.234228	0.142799	593.918	89.0765
rodent	NA	-	9.30499	1067.48	233.988	14978.2	484.488	0.623652	1511.01	108.363	NA	4.53274	0	0.044167	0	12979.7	NA	NA	19.4948	111.782	85.0779	0.563611	1377.11	0	54.4547	208.395	0	0	-	-	29.2387	26.7478		180.416	66.7429	-	-	2208.05	559.321	-	5.25476	0.138506	18.6445	8.38021	0	0.560675	0	1821.98	163.427
rodent	NA	-	1.11049	3483.26	1287.64	15844.6	341.071	0.864264	3622.89	100.599	1.68674	11.6263	0.090005	0.036621	0.041445	NA	NA	NA	4.94262	59.1177	23.3669	0.716815	646.283	3.36405	9.86257	241.771	0.062723	0.146547	-	-	34.866	27.0883		159.449	NA	-	-	NA	550.982	-	40.795	0.191124	21.4291	8.16284	0.561357	0.259446	NA	1199.76	88.8066
rodent	NA	-	0.261461	345.208	7.40549	0.612183	277.689	1.8001	1201.3	5.75019	0	1.80311	0.071624	0.306456	0	791.507	NA	NA	0.926023	269.579	33.2412	3.8127	1495.33	0	1.24099	85.3029	0	0	-	-	40.0331	49.3493		11.0576	76.3752	-	-	NA	38.8727	-	15.6311	0.054016	10.2133	9.22989	0	0.897832	0	0	21.0316
rodent	NA	-	0.552109	1334.3	91.8198	8096.73	127.109	2.03041	1426.38	71.6498	NA	1.39814	0.032576	0.269651	0	1465.35	NA	NA	NA	224.785	106.273	17.1521	NA	NA	NA	NA	0	0	-	-	47.576	68.8067		253.806	95.7294	-	-	NA	230.698	-	10.6754	0.293	46.6538	7.0905	0.201016	3.79691	NA	1673.4	63.5762
rodent	5.18718	-	1.83325	182.658	3838.16	12127.1	133.674	0.653997	NA	120.482	20.3696	1.68192	0.551134	0.341295	0.364274	NA	66.2209	114.523	5.71788	236.953	17.6704	8.12914	173.507	3.37707	167.048	NA	0	NA	-	-	79.0303	24.3738		125.185	175.041	-	-	71.1908	645.731	-	13.5967	1.4137	6.59865	9.90787	0.213764	1.77865	0.715543	2540.7	605.344
ceteacean	-	16063.7	1.92009	6429.76	58.229	9397.07	37.8452	1.63346	210.223	69.5866	1.44136	7.00625	0	-	0.633972	177.829	-	-	26.5987	15.5083	7.51691	47.6367	108.443	15.4419	4383.89	249.494	-	0	1.00547	1.99459	8.296	13.1632	74.4912	78.5358	18.9821	-	-	3.41162	300.315	-	2.96397	0.812067	0.542596	6.97586	0	5.47325	32.3967	406.412	0
ceteacean	-	6787.44	0.144816	3087.05	607.547	1828.12	17.7237	1.91911	172.164	13.6953	0.760379	0.80485	NA	-	0.496563	48.4941	-	-	1.08487	5.18323	13.1608	5.44796	25.4394	0.292821	378.563	13.036	-	NA	1.77956	0.243873	14.3716	1.95929	17.0982	110.535	5.34903	-	-	0.508337	40.7596	-	14.3706	0.039175	8.57152	1.72305	0	4.21305	0.134146	426.815	0
ceteacean	-	2669.65	0.13988	2365.83	588.717	1278.13	16.7577	1.72778	53.6805	8.50725	2.1476	1.46615	NA	-	0.313966	52.3423	-	-	2.03578	2.65264	7.44847	7.05102	21.1976	0.604024	167.07	15.7713	-	NA	0.703475	0.403778	6.08258	1.23931	18.7987	58.9505	5.06376	-	-	2.28073	15.414	-	11.1159	0.073238	11.6387	2.46483	0	4.17902	0.449899	140.621	0.095967
ceteacean	-	43415.4	0	14485	497.475	4892.55	61.2367	3.3398	739.137	25.6663	14.7415	1.14303	0	-	0	716.687	-	-	2.57795	9.8315	57.6428	10.5071	78.397	0	1883.71	89.0803	-	0	3.82888	1.90234	25.0816	5.03022	71.866	119.146	43.9335	-	-	0	132.753	-	18.8116	0.058426	13.5654	5.54558	0	0.983764	4.42257	880.592	NA
ceteacean	-	51481.7	3.26031	25906.6	505.274	15609.1	231.049	0.737384	376.453	32.7526	14.2675	2.88067	0.122457	-	0.50724	90.0621	-	-	25.5849	8.55095	18.7916	4.82063	382.59	63.2411	249.742	642.381	-	0	8.29737	2.85932	37.2521	7.73689	NA	497.314	172.402	-	-	11.1841	298.994	-	11.4455	2.55703	31.8862	4.60842	0	1.93291	43.881	986.318	0.330412
ceteacean	-	32486.7	0	10718.7	106.838	6969.81	38.6034	4.79731	495.389	35.9485	6.44284	0.911493	NA	-	0.074446	1008.96	-	-	3.73065	21.5055	39.5738	28.424	81.8794	0.319294	1789.59	77.2067	-	NA	1.21257	1.71947	15.4035	7.53597	99.842	126.849	22.4344	-	-	0.149717	98.1365	-	21.3529	0.645645	22.8627	5.04649	0	2.36323	9.42069	528.384	0.625617
ceteacean	-	54856.5	0.118014	11441.6	3.04624	5503.77	35.2304	3.41904	678.177	17.9602	3.26212	0.580318	NA	-	0.030873	1270.88	-	-	2.62671	19.7786	34.513	36.7335	92.3239	0.08846	1342.14	114.585	-	NA	1.85725	1.34485	16.8893	8.02564	136.125	191.74	26.2973	-	-	0.124597	155.316	-	15.2309	0.290412	55.7393	3.97017	0	2.18725	7.51741	623.188	0
ceteacean	-	29428.5	0.34883	10804	26.3041	7030.43	41.2527	1.71839	438.429	48.9421	6.42511	0.167622	NA	-	0.323023	446.633	-	-	3.49236	13.3947	16.9764	47.3388	143.243	0.07551	1999.42	151.739	-	NA	0.740044	0.215592	10.6986	5.58678	107.31	191.881	18.1852	-	-	0.32397	85.5246	-	10.9425	0.332117	19.7461	2.02457	0	0.63177	7.14091	417.9	0
ceteacean	-	18348.8	2.18145	794.395	136.03	1103.46	11.5859	8.72367	260.585	51.4372	6.75564	1.34622	NA	-	0.122146	222.677	-	-	57.1922	39.1307	34.2234	127.387	95.8381	5.74955	4688.53	85.3998	-	0	0.780552	4.56485	35.9519	11.9426	78.7482	87.0325	25.1361	-	-	NA	60.2576	-	28.6871	1.21218	0	16.8109	0	7.6052	5.77925	305.093	0
ceteacean	-	14014.2	NA	4006.23	96.8844	1505.15	30.6458	0.752354	65.584	7.64348	0.773105	1.54528	0	-	0.036522	0.253335	-	-	0.943848	1.97609	4.37047	0.909121	33.0239	0.135689	18.6711	16.6427	-	0	0.125026	2.8107	1.41219	0.959846	25.742	50.5823	NA	-	-	0.221666	31.4129	-	13.6811	0.164015	16.9206	1.54992	0	1.27761	1.86285	63.3341	0
ceteacean	-	108220	2.23074	21844	498.075	15342.7	195.716	2.0846	1259.57	29.1325	7.67239	3.66599	0.169491	-	0.23566	4.26536	-	-	13.5076	29.0374	102.629	10.9554	288.722	13.4467	234.926	787.178	-	0	7.68057	7.66859	26.0597	11.6094	NA	292.559	55.9585	-	-	0.168404	120.687	-	43.593	0.466767	28.6587	8.59288	0	2.73599	98.7387	1210.68	0
ceteacean	-	145651	2.32965	16300.6	455.264	5046.41	179.711	3.69575	1574.43	25.0401	15.4799	12.6297	0.09167	-	0	487.254	-	-	10.5336	28.939	69.3739	6.59533	105.277	1.96741	74.0276	169.23	-	0	10.2434	9.23549	33.851	31.2849	NA	396.566	47.1555	-	-	4.35639	99.5498	-	55.2489	4.25618	34.9202	11.8836	0	4.84555	55.4614	1407.5	0.370136
ceteacean	-	88742.1	2.61625	18284.4	589.478	17296.9	187.909	2.20074	1072.36	47.9132	5.68581	36.7567	0.182891	-	0.04594	186.807	-	-	27.5943	19.5972	44.885	5.57074	262.186	6.29462	329.715	264.211	-	0	10.711	11.1799	18.6534	38.5812	NA	415.549	29.4684	-	-	9.40583	97.8058	-	23.344	2.22552	12.7579	11.7522	0	3.15233	188.963	1019.72	0
ceteacean	-	110026	2.69751	24566.1	658.757	13792.7	215.283	1.2299	1125.34	33.3166	4.91549	18.0972	0.108985	-	0.154002	1173.49	-	-	15.1389	17.1207	23.067	15.5175	232.985	10.3305	175.977	244.113	-	0	14.701	5.52097	13.925	37.555	NA	670.17	30.8592	-	-	6.79971	166.722	-	26.2069	4.01303	23.4625	8.12644	0	1.96847	104.573	945.796	0.328834
ceteacean	-	123815	3.69159	22903.4	1009.33	11041.3	249.313	2.39715	1098.64	35.874	13.5446	14.2864	0.080524	-	1.18134	601.952	-	-	23.7231	16.4925	28.4496	11.8598	206.263	2.15531	98.1308	245.132	-	0	8.08574	4.64527	19.9635	35.6277	NA	578.723	35.2971	-	-	6.80551	153.804	-	28.677	3.37007	34.1867	10.5545	0	3.66852	144.533	768.614	0.403315
ungulate	-	159.948	0.468024	NA	NA	NA	3.7247	0.301039	35.453	NA	11.8612	6.19805	0.039786	-	0.081469	28.5628	-	-	17.2943	11.4587	4.91738	5.03148	NA	NA	NA	NA	-	NA	3.69814	6.51899	5.91033	NA	0.12992	NA	NA	-	-	NA	53.9713	-	NA	0.407418	36.0217	1.67017	1.29891	NA	287.858	112.904	50.655
ungulate	-	8.86547	0	NA	NA	NA	0	1.05402	0.960729	NA	0.834984	0.40176	0.244988	-	0	0	-	-	0.512735	1.59549	0	0.581197	NA	NA	NA	NA	-	NA	0	0	0.763997	NA	0	NA	NA	-	-	NA	2.05236	-	NA	0	0.088745	0.219528	0	NA	0	1.96464	0
ungulate	-	NA	NA	2813.32	935.09	5383.59	73.1192	3.85889	6609.41	51.6718	6.26563	NA	0	-	NA	1387.56	-	-	9.37327	37.3626	65.3993	NA	142.456	0.262458	87.2136	125.75	-	0	27.0621	7.2931	13.7139	16.8525	NA	432.348	NA	-	-	5.28711	377.251	-	26.1754	1.93903	49.1641	12.1902	0.047594	7.36984	17.3514	1406.94	291.488
ungulate	-	76816.2	0.100779	2331.58	0.369721	3528.74	195.018	1.5779	7023.16	203.224	0.386731	1.33787	0	-	NA	3246.09	-	-	2.16253	59.636	38.0237	NA	169.97	0	69.558	308.619	-	0	6.41343	14.834	34.475	30.5837	63.7668	677.856	383.438	-	-	NA	442.45	-	10.8137	0.188091	107.134	10.2764	0	10.4783	0	1694.18	158.333
ungulate	-	72551.3	2.32762	5365.93	13.0195	9740.18	137.857	2.20247	5381.64	313.933	6.70085	1.37651	0.010873	-	NA	5641.5	-	-	8.18567	33.4841	13.4805	NA	228.895	0	44.6255	189.775	-	0	13.0935	1.67335	31.3042	12.2671	227.544	236.297	124.615	-	-	NA	474.015	-	9.5029	0.739606	101.466	6.85187	0	5.54713	3.53653	1099.46	55.9175
ungulate	-	50082.5	0.792679	5286.45	91.3613	12273.4	164.076	0.040343	5058.49	114.013	1.58808	10.9023	0.026198	-	NA	NA	-	-	10.7451	18.1916	22.2652	15.2417	575.291	3.86327	74.6182	NA	-	0	59.2855	4.97729	8.48384	14.7503	NA	522.502	NA	-	-	NA	341.169	-	3.76214	0.093999	67.8406	6.46428	0	0.639803	3.92931	610.191	157.867
ungulate	-	30676	1.01989	1540.16	7.69075	12373	112.345	3.07532	2389.09	124.375	2.88011	3.37523	0.373887	-	NA	4249.5	-	-	9.84747	20.6317	26.474	NA	140.335	0.398886	28.1964	196.244	-	0	9.58316	1.96832	45.9803	25.5743	10.0416	126.592	NA	-	-	4.50051	305.055	-	21.5755	2.02997	79.7467	6.6693	NA	6.50672	1.13988	776.262	65.4674
ungulate	-	NA	NA	NA	21.7253	1999.36	30.8601	30.7621	NA	26.1967	0	1.20516	0.168863	-	NA	NA	-	-	4.08639	71.7222	NA	41.4287	NA	NA	NA	NA	-	NA	NA	2.00968	15.9017	19.367	70.9455	107.143	NA	-	-	0.885889	176.723	-	35.771	41.9513	103.484	16.0386	0	12.9768	0	485.161	85.3415
ungulate	-	57023.4	0.371296	389.024	91.9007	4607.11	64.3899	NA	3881.63	76.9596	NA	0.202678	0.007688	-	NA	1254.26	-	-	3.72487	49.3573	54.306	41.0391	104.118	0.061555	657.949	64.5697	-	0.271243	3.75106	8.05695	34.8131	13.7948	NA	114.167	NA	-	-	0.954741	524.613	-	26.3847	3.60109	79.6633	10.3658	0.02101	24.9433	0.568065	191.333	74.9735
ungulate	-	NA	NA	NA	394.69	1325.63	2.34192	5.54872	NA	38.8495	2.48951	2.30321	0.03178	-	NA	NA	-	-	1.43527	9.29867	NA	16.41	NA	NA	NA	NA	-	NA	NA	0.885335	7.97344	11.8439	10.1198	44.6089	NA	-	-	1.92573	65.9631	-	5.29777	2.12574	27.0792	6.35838	0	11.1686	0	158.007	23.0033
ungulate	-	51840.7	0.756815	200.933	16.9343	4575.59	69.3394	NA	3235.77	72.0051	3.46803	2.63744	0.043635	-	NA	2716.35	-	-	NA	21.4612	38.3961	NA	85.7921	0.14974	215.452	46.3501	-	0	5.99173	2.11261	31.8882	19.4853	104.817	136.168	NA	-	-	52.0028	338.789	-	11.3518	1.74263	84.5995	6.42664	0	7.51892	0.121879	684.023	92.8607
[truncated: 47 more columns]

## Sheet: Table S6
Supplemental Table S6: Model fits for predictors of Pon1 functional loss
Independent Variable	Log Likelihood	AIC	P-value, one tailed
Total Omega 3 in Diet	-5.186	16.373	0.5818
Total Omega 6 in Diet	-5.369	16.738	0.7493
Omega 6: Omega 3 Ratio	-5.207	16.414	0.61
Calculated Aerobic Dive Limit	-4.343	14.686	0.1226
Maximum Dive Time	-4.414	14.828	0.1223
Myoglobin Concentration	-3.4965	12.993	0.0506

## Sheet: Table S7
Supplemental Table S7: List of vouchered samples aquired from museum specimens (ARCTOS)
GUID	SCIENTIFIC_NAME	Tissue type	Museum	DNA Extracted?	RNA extracted?	RIN score (Novogene)	RNA Data Used?
UAM:Mamm:126772	Histriophoca fasciata	Liver	Museum of the North - University of Alaska Museum	Y	Y	2.2	N
UAM:Mamm:127580	Histriophoca fasciata	Liver	Museum of the North - University of Alaska Museum	Y	Y	2.3	N
UAM:Mamm:127721	Erignathus barbatus	Liver	Museum of the North - University of Alaska Museum	Y	Y	3.6	N
UAM:Mamm:127729	Erignathus barbatus	Liver	Museum of the North - University of Alaska Museum	Y	Y	3.5	N
UAM:Mamm:91766	Erignathus barbatus	Liver	Museum of the North - University of Alaska Museum	Y	Y	2.4	N
UAM:Mamm:111289	Eumetopias jubatus	Serum	Museum of the North - University of Alaska Museum	Y	N	-	-
UAM:Mamm:111290	Eumetopias jubatus	Serum	Museum of the North - University of Alaska Museum	Y	N	-	-
UAM:Mamm:134116	Eumetopias jubatus	Liver	Museum of the North - University of Alaska Museum	Y	Y	2.7	N
UAM:Mamm:132241	Eumetopias jubatus	Liver	Museum of the North - University of Alaska Museum	Y	Y	3.6	N
UAM:Mamm:91232	Leptonychotes weddellii	Blood	Museum of the North - University of Alaska Museum	Y	N	-	-
UAM:Mamm:91403	Leptonychotes weddellii	Blood	Museum of the North - University of Alaska Museum	Y	N	-	-
UAM:Mamm:115641	Mirounga angustirostris	Liver	Museum of the North - University of Alaska Museum	Y	Y	3.1	N
UAM:Mamm:97806	Mirounga angustirostris	Liver	Museum of the North - University of Alaska Museum	Y	Y	2.5	N
UAM:Mamm:126716	Phoca largha	Liver	Museum of the North - University of Alaska Museum	Y	Y	2.5	N
UAM:Mamm:101134	Phoca largha	Liver	Museum of the North - University of Alaska Museum	Y	Y	2.8	N
UAM:Mamm:101135	Phoca largha	Liver	Museum of the North - University of Alaska Museum	Y	Y	4.5	Y
UAM:Mamm:113865	Pusa hispida	Liver	Museum of the North - University of Alaska Museum	Y	Y	6.3	Y
UAM:Mamm:113868	Pusa hispida	Liver	Museum of the North - University of Alaska Museum	Y	Y	3.7	N
UAM:Mamm:115663	Zalophus californianus	Liver	Museum of the North - University of Alaska Museum	Y	Y	3.1	N
UAM:Mamm:110283	Zalophus californianus	Liver	Museum of the North - University of Alaska Museum	Y	Y	6.7	Y
UAM:Mamm:83396	Callorhinus ursinus	Liver	Museum of the North - University of Alaska Museum	Y	Y	4.3	Y
UAM:Mamm:92549	Callorhinus ursinus	Liver	Museum of the North - University of Alaska Museum	Y	Y	2.4	N
UAM:Mamm:36480	Cystophora cristata	Muscle	Museum of the North - University of Alaska Museum	Y	N	-	-
UAM:Mamm:91253	Lobodon carcinophagus	Blood	Museum of the North - University of Alaska Museum	Y	N	-	-
UAM:Mamm:91259	Lobodon carcinophagus	Blood	Museum of the North - University of Alaska Museum	Y	N	-	-
UAM:Mamm:91257	Lobodon carcinophagus	Blood	Museum of the North - University of Alaska Museum	Y	N	-	-
UWBM:Mamm:82630	Arctocephalus townsendi	Muscle	University of Washington Burke Museum	Y	N	-	-
UWBM:Mamm:82631	Arctocephalus townsendi	Muscle	University of Washington Burke Museum	Y	N	-	-
UWBM:Mamm:82632	Arctocephalus townsendi	Muscle	University of Washington Burke Museum	Y	N	-	-
UWBM:Mamm:82633	Arctocephalus townsendi	Muscle	University of Washington Burke Museum	Y	N	-	-

## Sheet: Table S8
Supplemental Table S8: Sources and accessions for DNA sequence data
Abbreviation	Scientific Name	Common Name	Genome Accession	Data types initially reported in Meyer et al. (2018) [35]
aciJub	Acionyx jubatus	Cheetah	GCA_001443585.1
ailFul	Ailurus fulgens	Red Panda	GCA_002007465.1
ailMel	Ailuropoda melanoleuca	Giant Panda	GCA_002007445.2	DNA
arcGaz	Arctocephalus gazella	Antarctic Fur Seal	GCA_900642305.1	DNA
calUrs	Callorhinus ursinus	Northern Fur Seal	GCA_003265705.1
canFam	Canis lupus familiaris	Dog	GCA_000002285.2	DNA
croCro	Crocuta crocuta	Spotted hyena	GCA_008692635.1
cryFer	Crytpoprocta ferox	Fossa	GCA_004023885.1
enhLut	Enhydra lutris	Sea Otter	GCA_006410715.	DNA
eriBar	Erignathus barbatus	Bearded Seal
eumJub	Eumatopias jubatus	Steller Sea Lion	GCA_004028035.1
felCat	Felis catus	Domestic Cat	GCA_000003115.1	DNA
felNig	Felis nigripes	Black-Footed Cat	GCA_004023925.1
gulGul	Gulo gulo	Wolverine	GCA_900006375.2
halGry	Halichoerus grypus	Grey Seal	GCA_012393455.1
helPar	Helogale parvula	Dwarf Mongoose	GCA_004023845.1
hisFas	Histriophoca fasciata	Ribbon Seal
hyaHya	Hyaena hyaena	Striped Hyena	GCA_004023945.1
lepWed	Leptonychotes weddellii	Weddell Seal	GCA_000349705.1	DNA
lobCar	Lobodon carcinophaga	Crabeater Seal
lonCan	Lontra canadensis	North American River Otter	GCA_010015895.1
lutLut	Lutra lutra	Eurasian Otter	GCA_902655055.2
lycPic	Lycaon pictus	African Hunting Dog	GCA_004216515.1
lynCan	Lynx canadensis	Canada Lynx	GCA_007474595.2
lynPar	Lynx pardinus	Spanish Lynx	GCA_900661375.1
marZib	Martes zibellina	Sable	GCA_012583365.1
melCap	Mellivora capensis	Ratel	GCA_004024625.1
mirAng	Mirounga angustirostris	Northern Elephant Seal		Plasma
mirLeo	Mirounga leonina	Southern Elephant Seal	GCA_011800145.1
monSch	Neomonachus schauinslandi	Hawaiian Monk Seal	GCA_002201575.2	DNA
munMun	Mungo Mungo	Banded Mongoose	GCA_004023785.1
musErm	Mustela ermina	Ermine	GCA_009829155.1
musFur	Mustela puturious furo	Domestic Ferret	GCA_009859235.1	DNA, plasma
musVis	Neogale vison	American Mink	GCA_900108605.1
odoRos	Odobenus rosmarus divergens	Pacific Walrus	GCA_000321225.1	DNA, plasma
panLeo	Panthera leo	Lion	GCA_008795835.1
panOnc	Panthera onca	Jaguar	GCA_004023805.1
panPar	Panthera pardus	Leopard	GCA_001857705.1
panTig	Panthera tigris	Amur Tiger	GCA_000464555.1
parHer	Paradoxurus hermaphroditus	Asian Palm Civet	GCA_004024585.1
phoLar	Phoca Largha	Spotted Seal	PRJNA84339	DNA
phoVit	Phoca vitulina	Harbor Seal
priBen	Prionailurus bengalensis	Leopard Cat	GCA_005406085.2
pteBra	Pteronura brasiliensis	Giant Otter	GCA_004024605.1
pumCon	Puma concolor	Puma	GCA_004123975.1
pusHis	Pusa hispida	Ringed Seal
spiPut	Spilogale gracilis	Western Spotted Skunk	GCA_004023965.1
surSur	Suricatta suricatta	Meerkat	GCA_004023905.1
taxTax	Taxidea taxus	American Badger	GCA_003697995.1
ursAme	Ursus americanus	American Black Bear	GCA_003344425.1
ursArc	Ursus arctos	Brown Bear	GCA_003584765.2
ursMar	Ursus maritimus	Polar Bear	GCA_000687225.1	DNA
ursThi	Ursus thibetanus	Asiatic Black Bear	GCA_009660055.1
vulLag	Vulpes lagopus	Arctic Fox	GCA_004023825.1
vulVul	Vulpes vulpes	Red Fox	GCA_003160815.1
zalCal	Zalophus californicanus	California Sea Lion		Plasma

## Sheet: Table S9
Supplemental Table 9: Metadata associated with transcriptomic sequences derived from liver samples across Carnivora, Cetaceans, Ungulates, Rodents and Chiropterans (NCBI Short Read Archive)
Experiment Accession	Experiment Title	Organism_Name	Instrument	Submitter	Study Accession	Study Title	Sample Accession	Total Size, Mb	Total RUNs	Total Spots	Total Bases	Library Name	Library Strategy	Library Source	Library Selection	Group	Specific Run	Reference Used
SRX7906420	RNA-Seq of Ailuropoda melanoleuca: adult female liver	Ailuropoda melanoleuca	Illumina HiSeq 2000	Sichuan University	SRP252667	Gene expressions between obligate bamboo-eating pandas and non-herbivorous mammals reveal converged specialized bamboo diet adaptation	SRS6314026	3170.82	1	32937689	9881306700	DXMHTG3_FRAS190039773-1a	RNA-Seq	TRANSCRIPTOMIC	PCR	Carnivore	SRR11301091	Ailuropoda melanoleuca
SRX7906419	RNA-Seq of Ailuropoda melanoleuca: adult male liver	Ailuropoda melanoleuca	Illumina HiSeq 2000	Sichuan University	SRP252667	Gene expressions between obligate bamboo-eating pandas and non-herbivorous mammals reveal converged specialized bamboo diet adaptation	SRS6314025	1886.52	1	20672163	6201648900	gan	RNA-Seq	TRANSCRIPTOMIC	PCR	Carnivore	SRR11301092	Ailuropoda melanoleuca
SRX7906416	RNA-Seq of Ailuropoda melanoleuca: adult male liver	Ailuropoda melanoleuca	Illumina HiSeq 2000	Sichuan University	SRP252667	Gene expressions between obligate bamboo-eating pandas and non-herbivorous mammals reveal converged specialized bamboo diet adaptation	SRS6314022	2397.02	1	23352269	7005680700	YSDXMG421_H77KYDMXX_L1	RNA-Seq	TRANSCRIPTOMIC	PCR	Carnivore	SRR11301095	Ailuropoda melanoleuca
SRX7906415	RNA-Seq of Ailuropoda melanoleuca: adult male liver	Ailuropoda melanoleuca	Illumina HiSeq 2000	Sichuan University	SRP252667	Gene expressions between obligate bamboo-eating pandas and non-herbivorous mammals reveal converged specialized bamboo diet adaptation	SRS6314021	1983.94	1	21658325	6497497500	pp_gan	RNA-Seq	TRANSCRIPTOMIC	PCR	Carnivore	SRR11301096	Ailuropoda melanoleuca
SRX5775833	RNA-Seq: domestic dog - adult liver	Canis lupus familiaris	Illumina HiSeq 2500	Broad Institute	SRP114662	Dog Genomics Resources	SRS4709313	5747.39	1	69493080	20986910160	Ace_396226_liver	RNA-Seq	TRANSCRIPTOMIC	RANDOM	Carnivore	SRR8996977	Canis lupus familiaris
SRX5279895	GSM3575281: L16_1305_Dog_8_Liver; Canis lupus familiaris; RNA-Seq	Canis lupus familiaris	Illumina HiSeq 2500	GEO	SRP181218	Conservation, acquisition, and functional impact of sex-biased gene expression in mammalian tissues	SRS4279730	2050.69	1	31595695	4739354250		RNA-Seq	TRANSCRIPTOMIC	cDNA	Carnivore	SRR8474295	Canis lupus familiaris
SRX5279884	GSM3575270: L16_1303_Dog_6_Liver; Canis lupus familiaris; RNA-Seq	Canis lupus familiaris	Illumina HiSeq 2500	GEO	SRP181218	Conservation, acquisition, and functional impact of sex-biased gene expression in mammalian tissues	SRS4279719	2421.82	1	37148145	5572221750		RNA-Seq	TRANSCRIPTOMIC	cDNA	Carnivore	SRR8474284	Canis lupus familiaris
SRX5279873	GSM3575259: L16_1330_Dog_4_Liver; Canis lupus familiaris; RNA-Seq	Canis lupus familiaris	Illumina HiSeq 2500	GEO	SRP181218	Conservation, acquisition, and functional impact of sex-biased gene expression in mammalian tissues	SRS4279708	2863.8	1	42900409	6435061350		RNA-Seq	TRANSCRIPTOMIC	cDNA	Carnivore	SRR8474273	Canis lupus familiaris
SRX5279862	GSM3575248: L16_1608_Dog_3_Liver; Canis lupus familiaris; RNA-Seq	Canis lupus familiaris	Illumina HiSeq 2500	GEO	SRP181218	Conservation, acquisition, and functional impact of sex-biased gene expression in mammalian tissues	SRS4279697	6634.09	1	92171532	13825729800		RNA-Seq	TRANSCRIPTOMIC	cDNA	Carnivore	SRR8474262	Canis lupus familiaris
SRX5279842	GSM3575228: L16_1429_Dog_2_Liver; Canis lupus familiaris; RNA-Seq	Canis lupus familiaris	Illumina HiSeq 2500	GEO	SRP181218	Conservation, acquisition, and functional impact of sex-biased gene expression in mammalian tissues	SRS4279678	3248.12	1	51425296	7713794400		RNA-Seq	TRANSCRIPTOMIC	cDNA	Carnivore	SRR8474242	Canis lupus familiaris
SRX8983851	RNA -seq of Crocuta crocuta: young adult female liver	Crocuta crocuta	NextSeq 500	Stellenbosch Universtity	SRP278385	Crocuta crocuta RNA-seq data	SRS7238180	1237.13	1	20554778	3101608009	HYLIV	RNA-Seq	TRANSCRIPTOMIC	PCR	Carnivore	SRR12492221	Felis catus
ERX1403299	Illumina HiSeq 2000 paired end sequencing; RNA-Seq analysis of gene expression divergence in mammalian liver	Felis catus	Illumina HiSeq 2000		ERP014610	RNA-Seq analysis of gene expression divergence in mammalian liver	ERS1090473	4826.34	1	40228662	8045732400	Sample 22	RNA-Seq	TRANSCRIPTOMIC	cDNA	Carnivore	ERR1331679	Felis catus
ERX1403298	Illumina HiSeq 2000 paired end sequencing; RNA-Seq analysis of gene expression divergence in mammalian liver	Felis catus	Illumina HiSeq 2000		ERP014610	RNA-Seq analysis of gene expression divergence in mammalian liver	ERS1090472	9165.29	1	79485058	15897011600	Sample 21	RNA-Seq	TRANSCRIPTOMIC	cDNA	Carnivore	ERR1331678	Felis catus
SRX1610306	RNA-seq of Felis catus: liver	Felis catus	Illumina HiSeq 2500	Zoetis	SRP071078	Felis catus Raw sequence reads	SRS1319374	6170.41	1	66486821	16621705250	SL135704	RNA-Seq	TRANSCRIPTOMIC	cDNA	Carnivore	SRR3200453	Felis catus
SRX211596	GSM1055006: fca.lv.3; Felis catus; RNA-Seq	Felis catus	Illumina Genome Analyzer IIx	GEO	SRP017611	Gene Expression Defines Natural Changes in Mammalian Lifespan	SRS380710	1480.56	1	21893363	2233123026		RNA-Seq	TRANSCRIPTOMIC	cDNA	Carnivore	SRR636856	Felis catus
SRX211595	GSM1055005: fca.lv.2; Felis catus; RNA-Seq	Felis catus	Illumina Genome Analyzer IIx	GEO	SRP017611	Gene Expression Defines Natural Changes in Mammalian Lifespan	SRS380709	1263.6	1	18651287	1902431274		RNA-Seq	TRANSCRIPTOMIC	cDNA	Carnivore	SRR636855	Felis catus
SRX211594	GSM1055004: fca.lv.1; Felis catus; RNA-Seq	Felis catus	Illumina Genome Analyzer IIx	GEO	SRP017611	Gene Expression Defines Natural Changes in Mammalian Lifespan	SRS380708	1229.32	1	18178188	1854175176		RNA-Seq	TRANSCRIPTOMIC	cDNA	Carnivore	SRR636854	Felis catus
ERX1327010	Illumina Genome Analyzer IIx paired end sequencing	Lynx pardinus	Illumina Genome Analyzer IIx		ERP014100	EXTREME GENOMIC EROSION AFTER RECURRENT DEMOGRAPHIC BOTTLENECKS IN THE HIGHLY ENDANGERED IBERIAN LYNX	ERS1049645	3741.21	1	37171849	5650121048	162A-G	RNA-Seq	TRANSCRIPTOMIC	Oligo-dT	Carnivore	ERR1255401	Lynx pardinus
ERX1327009	Illumina Genome Analyzer IIx paired end sequencing	Lynx pardinus	Illumina Genome Analyzer IIx		ERP014100	EXTREME GENOMIC EROSION AFTER RECURRENT DEMOGRAPHIC BOTTLENECKS IN THE HIGHLY ENDANGERED IBERIAN LYNX	ERS1049645	3890.24	1	40607782	6172382864	162A-G	RNA-Seq	TRANSCRIPTOMIC	Oligo-dT	Carnivore	ERR1255400	Lynx pardinus
SRX366926	PTA whole transcriptome	Panthera tigris altaica	Illumina HiSeq 2000	IAS-CAAS	SRP032171	Panthera tigris altaica whole Transcriptome	SRS493051	6515.82	2	54358022	9784443960	PTA pooled sample transcriptome	RNA-Seq	TRANSCRIPTOMIC	size fractionation	Carnivore	SRR1015468	Felis catus
SRX5802333	RNA-seq of Suricata suricatta	Suricata suricatta	Illumina HiSeq 4000	Duke University	SRP195809	Suricata suricatta isolate:VVHF042 Genome sequencing and assembly	SRS4732060	3178.74	1	37865816	7648894832	meerkat11_Liver	RNA-Seq	TRANSCRIPTOMIC	cDNA	Carnivore	SRR9024747	Suricata suricatta
SRX211628	GSM1055038: uam.lv.3; Ursus americanus; RNA-Seq	Ursus americanus	Illumina Genome Analyzer IIx	GEO	SRP017611	Gene Expression Defines Natural Changes in Mammalian Lifespan	SRS380742	1241.27	1	18979929	1935952758		RNA-Seq	TRANSCRIPTOMIC	cDNA	Carnivore	SRR636888	Ursus americanus
SRX211627	GSM1055037: uam.lv.2; Ursus americanus; RNA-Seq	Ursus americanus	Illumina Genome Analyzer IIx	GEO	SRP017611	Gene Expression Defines Natural Changes in Mammalian Lifespan	SRS380741	1658.58	1	25390377	2589818454		RNA-Seq	TRANSCRIPTOMIC	cDNA	Carnivore	SRR636887	Ursus americanus
SRX3243638	RNA-seq of Bear: Oakley, Tissue: Liver, Season: Active	Ursus arctos	Illumina HiSeq 2500	Washington State University	SRP119422	Ursus arctos Transcriptome or Gene expression	SRS2566620	1269.18	1	21079502	4215900400	OLA	RNA-Seq	TRANSCRIPTOMIC	RANDOM	Carnivore	SRR6131252	Ursus arctos
SRX3243631	RNA-seq of Bear: Pacino, Tissue: Liver, Season: Active	Ursus arctos	Illumina HiSeq 2500	Washington State University	SRP119422	Ursus arctos Transcriptome or Gene expression	SRS2566613	1330.21	1	22164577	4432915400	PLA	RNA-Seq	TRANSCRIPTOMIC	RANDOM	Carnivore	SRR6131259	Ursus arctos
SRX3243628	RNA-seq of Bear: John, Tissue: Liver, Season: Active	Ursus arctos	Illumina HiSeq 2500	Washington State University	SRP119422	Ursus arctos Transcriptome or Gene expression	SRS2566610	1270.88	1	21178165	4235633000	JLA	RNA-Seq	TRANSCRIPTOMIC	RANDOM	Carnivore	SRR6131262	Ursus arctos
SRX3243620	RNA-seq of Bear: Cooke, Tissue: Liver, Season: Active	Ursus arctos	Illumina HiSeq 2500	Washington State University	SRP119422	Ursus arctos Transcriptome or Gene expression	SRS2566602	1095.58	1	18385149	3677029800	CLA	RNA-Seq	TRANSCRIPTOMIC	RANDOM	Carnivore	SRR6131270	Ursus arctos
SRX3243610	RNA-seq of Bear: Frank, Tissue: Liver, Season: Active	Ursus arctos	Illumina HiSeq 2500	Washington State University	SRP119422	Ursus arctos Transcriptome or Gene expression	SRS2566592	1121.15	1	18801142	3760228400	ITTFL	RNA-Seq	TRANSCRIPTOMIC	RANDOM	Carnivore	SRR6131280	Ursus arctos
SRX7484887	Vulpes lagopus Transcriptome	Vulpes lagopus	HiSeq X Ten	Hebei Normal University of Science and Technology	SRP239221	Vulpes lagopus Transcriptome or Gene expression	SRS5927170	2747.37	1	25264360	7579308000	Vla_l3	RNA-Seq	TRANSCRIPTOMIC	RANDOM	Carnivore	SRR10811365	Vulpes lagopus
SRX7484886	Vulpes lagopus Transcriptome	Vulpes lagopus	HiSeq X Ten	Hebei Normal University of Science and Technology	SRP239221	Vulpes lagopus Transcriptome or Gene expression	SRS5927170	2912.06	1	26511689	7953506700	Vla_l2	RNA-Seq	TRANSCRIPTOMIC	RANDOM	Carnivore	SRR10811366	Vulpes lagopus
SRX7484885	Vulpes lagopus Transcriptome	Vulpes lagopus	HiSeq X Ten	Hebei Normal University of Science and Technology	SRP239221	Vulpes lagopus Transcriptome or Gene expression	SRS5927170	2698.41	1	23793914	7138174200	Vla_l1	RNA-Seq	TRANSCRIPTOMIC	RANDOM	Carnivore	SRR10811367	Vulpes lagopus
SRX211604	GSM1055014: mle.lv.2; Meles meles; RNA-Seq	Meles meles	Illumina Genome Analyzer IIx	GEO	SRP017611	Gene Expression Defines Natural Changes in Mammalian Lifespan	SRS380718	1150.71	1	18071408	1843283616		RNA-Seq	TRANSCRIPTOMIC	cDNA	Carnivore - Mustelid	SRR636864	Mustela putorius furo
SRX211603	GSM1055013: mle.lv.1; Meles meles; RNA-Seq	Meles meles	Illumina Genome Analyzer IIx	GEO	SRP017611	Gene Expression Defines Natural Changes in Mammalian Lifespan	SRS380717	1303.34	1	20409628	2081782056		RNA-Seq	TRANSCRIPTOMIC	cDNA	Carnivore - Mustelid	SRR636863	Mustela putorius furo
SRX3316207	GSM2829102: liver / ferret; Mustela putorius furo; RNA-Seq	Mustela putorius furo	Illumina HiSeq 2000	GEO	SRP121212	A quantitative model for characterizing the evolutionary history of mammalian gene expression	SRS2621795	3397.83	1	27454811	5545871822		RNA-Seq	TRANSCRIPTOMIC	cDNA	Carnivore - Mustelid	SRR6206912	Mustela putorius furo
ERX1403302	Illumina HiSeq 2000 paired end sequencing; RNA-Seq analysis of gene expression divergence in mammalian liver	Mustela putorius furo	Illumina HiSeq 2000		ERP014610	RNA-Seq analysis of gene expression divergence in mammalian liver	ERS1090476	4917.09	1	39777046	7955409200	Sample 25	RNA-Seq	TRANSCRIPTOMIC	cDNA	Carnivore - Mustelid	ERR1331682	Mustela putorius furo
ERX1403301	Illumina HiSeq 2000 paired end sequencing; RNA-Seq analysis of gene expression divergence in mammalian liver	Mustela putorius furo	Illumina HiSeq 2000		ERP014610	RNA-Seq analysis of gene expression divergence in mammalian liver	ERS1090475	11003.4	1	88676999	17735399800	Sample 24	RNA-Seq	TRANSCRIPTOMIC	cDNA	Carnivore - Mustelid	ERR1331681	Mustela putorius furo
ERX1403300	Illumina HiSeq 2000 paired end sequencing; RNA-Seq analysis of gene expression divergence in mammalian liver	Mustela putorius furo	Illumina HiSeq 2000		ERP014610	RNA-Seq analysis of gene expression divergence in mammalian liver	ERS1090474	2867.72	1	23675630	4735126000	Sample 23	RNA-Seq	TRANSCRIPTOMIC	cDNA	Carnivore - Mustelid	ERR1331680	Mustela putorius furo
SRX112818	RNA Sequencing of Mustela putorius furo (Domestic Ferret)	Mustela putorius furo	Illumina HiSeq 2000	BI	SRP009667	Mustela putorius furo Transcriptome or Gene expression	SRS283256	3836.46	2	27454811	5545871822	Solexa-74967	RNA-Seq	TRANSCRIPTOMIC	cDNA	Carnivore - Mustelid	SRR392053	Mustela putorius furo
SRX5972986	RNA-Seq of adult Weddell seal - liver	Leptonychotes weddellii	Illumina HiSeq 2500	Broad Institute	SRP200409	Leptonychotes weddellii RNA-Sequencing reads	SRS4877267	5578.11	1	78589731	15875125662	LW15-43-LI	RNA-Seq	TRANSCRIPTOMIC	RANDOM	Carnivore - Pinniped	SRR9201553	All 6 Pinniped
SRX4928794	ssRNA-seq of Zalophus californianus: juvenile male liver (SRR8102046)	Zalophus californianus	Illumina HiSeq 4000	National Institute of Standards and Technology	SRP166732	Strand-specific transcriptome sequencing of multiple tissues from California sea lion (Zalophus californianus)	SRS3973803	3007	1	24840944	7452283200	CSL-13825_liver	RNA-Seq	TRANSCRIPTOMIC	unspecified	Carnivore - Pinniped	SRR8102046	All 6 Pinniped
SRX790348	Bowhead RNAseq liver	Balaena_mysticetus	Illumina HiScanSQ	University of Liverpool	SRP050351	Balaena mysticetus Genome sequencing	SRS774363	2170.21	1	16482137	3329391674		RNA-Seq	TRANSCRIPTOMIC	unspecified	Cetacean	SRR1685415	Balaenoptera_acutorostrata
SRX734375	transcriptome profiling of bowhead whale (Balaena mysticetus) liver 3	Balaena_mysticetus	Illumina HiSeq 2000	Harvard University	SRP048943	Balaena mysticetus Transcriptome or Gene expression	SRS722825	3570.94	1	27716169	5598666138	SAMN03108665	RNA-Seq	TRANSCRIPTOMIC	cDNA	Cetacean	SRR1614166	Balaenoptera_acutorostrata
SRX734355	transcriptome profiling of bowhead whale (Balaena mysticetus) liver 2	Balaena_mysticetus	Illumina HiSeq 2000	Harvard University	SRP048943	Balaena mysticetus Transcriptome or Gene expression	SRS722824	3664.68	1	28522816	5761608832	SAMN03108664	RNA-Seq	TRANSCRIPTOMIC	cDNA	Cetacean	SRR1614146	Balaenoptera_acutorostrata
SRX734354	transcriptome profiling of bowhead whale (Balaena mysticetus) liver 1	Balaena_mysticetus	Illumina HiSeq 2000	Harvard University	SRP048943	Balaena mysticetus Transcriptome or Gene expression	SRS722823	3034.49	1	23676039	4782559878	SAMN03108663	RNA-Seq	TRANSCRIPTOMIC	cDNA	Cetacean	SRR1614145	Balaenoptera_acutorostrata
SRX313696	Sequencing for MinkeWhale-05-Liver-01 Transcriptome by Illumina HiSeq2000 with Insert Size 350bp	Balaenoptera_acutorostrata	Illumina HiSeq 2000	KIOST	SRP025154	Cetacea Genome sequencing and assembly	SRS451312	3159.14	1	23923194	4784638800	Transcriptome_of_Insert_Size_350bp	RNA-Seq	TRANSCRIPTOMIC	RANDOM	Cetacean	SRR919296	Balaenoptera_acutorostrata
ERX1403316	Illumina HiSeq 2000 paired end sequencing; RNA-Seq analysis of gene expression divergence in mammalian liver	Balaenoptera_borealis	Illumina HiSeq 2000		ERP014610	RNA-Seq analysis of gene expression divergence in mammalian liver	ERS1090490	3534.93	1	27578613	5515722600	Sample 41	RNA-Seq	TRANSCRIPTOMIC	cDNA	Cetacean	ERR1331696	Balaenoptera_musculus
SRX2585930	RNA-Seq analysis of normal liver sample AuroraL1 (A66332)	Delphinapterus_leucas	NextSeq 500	BCCAGSC	SRP097694	Delphinapterus leucas Genome sequencing and assembly	SRS1999566	6305.49	4	119744748	17961712200	A66332	RNA-Seq	TRANSCRIPTOMIC	cDNA	Cetacean	SRR5282291	Delphinapterus_leucas
SRX2585927	RNA-Seq analysis of normal liver sample QilaL1 (A66340)	Delphinapterus_leucas	NextSeq 500	BCCAGSC	SRP097694	Delphinapterus leucas Genome sequencing and assembly	SRS1999563	6368.45	4	120557034	18083555100	A66340	RNA-Seq	TRANSCRIPTOMIC	cDNA	Cetacean	SRR5282293	Delphinapterus_leucas
ERX1403341	Illumina HiSeq 2000 paired end sequencing; RNA-Seq analysis of gene expression divergence in mammalian liver	Delphinus_delphis	Illumina HiSeq 2000		ERP014610	RNA-Seq analysis of gene expression divergence in mammalian liver	ERS1090515	5577.96	1	45188212	11297053000	Sample 67	RNA-Seq	TRANSCRIPTOMIC	cDNA	Cetacean	ERR1331721	Tursiops_truncatus
ERX1403339	Illumina HiSeq 2000 paired end sequencing; RNA-Seq analysis of gene expression divergence in mammalian liver	Delphinus_delphis	Illumina HiSeq 2000		ERP014610	RNA-Seq analysis of gene expression divergence in mammalian liver	ERS1090513	3816.37	1	32617704	8154426000	Sample 65	RNA-Seq	TRANSCRIPTOMIC	cDNA	Cetacean	ERR1331719	Tursiops_truncatus
ERX1403334	Illumina HiSeq 2000 paired end sequencing; RNA-Seq analysis of gene expression divergence in mammalian liver	Delphinus_delphis	Illumina HiSeq 2000		ERP014610	RNA-Seq analysis of gene expression divergence in mammalian liver	ERS1090508	5276.85	1	46311971	9262394200	Sample 58	RNA-Seq	TRANSCRIPTOMIC	cDNA	Cetacean	ERR1331714	Tursiops_truncatus
SRX10234837	Gray whale RNA-Seq liver	Eschrichtius_robustus	Illumina MiSeq	Ben-Gurion University of the Negev	SRP309175	Eschrichtius robustus Transcriptome or Gene expression	SRS8376537	7314.45	1	22442394	10150724757	gray_whale_liver_lib	RNA-Seq	TRANSCRIPTOMIC	unspecified	Cetacean	SRR13853443	Balaenoptera_acutorostrata
ERX1403318	Illumina HiSeq 2000 paired end sequencing; RNA-Seq analysis of gene expression divergence in mammalian liver	Mesoplodon_bidens	Illumina HiSeq 2000		ERP014610	RNA-Seq analysis of gene expression divergence in mammalian liver	ERS1090492	4809.79	1	39530580	7906116000	Sample 43	RNA-Seq	TRANSCRIPTOMIC	cDNA	Cetacean	ERR1331698	Monodon_monoceros
ERX1403315	Illumina HiSeq 2000 paired end sequencing; RNA-Seq analysis of gene expression divergence in mammalian liver	Mesoplodon_bidens	Illumina HiSeq 2000		ERP014610	RNA-Seq analysis of gene expression divergence in mammalian liver	ERS1090489	8831.57	1	69247109	13849421800	Sample 40	RNA-Seq	TRANSCRIPTOMIC	cDNA	Cetacean	ERR1331695	Tursiops_truncatus
SRX4282448	RNA-seq of hog deermale liver	Axis porcinus	HiSeq X Ten	Novogene Bioinformatics Technology Corporation	SRP151090	Axis porcinus isolate:Zoohd001 Genome sequencing and assembly	SRS3447204	3585.19	1	28858531	8657559300	RRA59895	RNA-Seq	TRANSCRIPTOMIC	RANDOM	Ungulate	SRR7410923	Axis porcinus
SRX765337	directional RNA-Seq of Bison bison: adult female liver: Sample B423LI	Bison bison	Illumina HiSeq 2500	USDA_ARS_NADC	SRP050120	Bison bison bison isolate:TAMUID 2011002044 Genome sequencing and assembly	SRS749649	4320.18	1	33562663	6712532600	B423LI_lane4	RNA-Seq	TRANSCRIPTOMIC	RANDOM	Ungulate	SRR1659054	Bison bison
SRX2506309	GSM2464105: H-cow_liver1; Bos grunniens; ssRNA-seq	Bos grunniens	Illumina HiSeq 2500	GEO	SRP097223	Comparative transcriptomic analysis provides insights into high-altitude adaptation	SRS1930573	3045.37	1	24284025	6071006250		RNA-Seq	TRANSCRIPTOMIC	cDNA	Ungulate	SRR5190489	Bos taurus
SRX5506792	RNA-Seq of Bos indicus: Liver tissue	Bos indicus	Illumina HiSeq 2000	Yunnan University	SRP188152	Bos taurus Raw sequence reads	SRS4475103	9019.86	1	74495518	21388594473	Sample_LNBIL33	RNA-Seq	TRANSCRIPTOMIC	PCR	Ungulate	SRR8712448	Bos taurus
SRX10341679	GSM5172259: phase-sfifted cow liver, 23PS; Bos taurus; RNA-Seq	Bos taurus	Illumina HiSeq 2000	GEO	SRP310661	The impact of late gestation circadian disruption, by two weeks of exposure to chronic light dark phase from 5 weeks before expected calving to 3 weeks expected calving, on dairy cattle hepatic and mammary transcriptomes.	SRS8460888	3760.64	1	35920469	10776140700		RNA-Seq	TRANSCRIPTOMIC	cDNA	Ungulate	SRR13963687	Bos taurus
SRX2144089	RNA-seq liver of water buffalo infected with Fasciola gigantica	Bubalus bubalis	Illumina HiSeq 4000	Lanzhou Veterinary Research Institute	SRP086528	water Buffalo is infected by Fasciola gigantica Raw sequence reads	SRS1674569	3604.11	1	33874064	10162219200	A6C1	RNA-Seq	TRANSCRIPTOMIC	cDNA	Ungulate	SRR4183466	Bubalus bubalis
SRX7370137	goat liver transcriptome	Capra hircus	Illumina HiSeq 4000	Chinese academy of sciences	SRP237643	Transcriptome of goat livers	SRS5828420	2881.05	1	27888975	8390472559	KID_RES2	RNA-Seq	TRANSCRIPTOMIC	cDNA	Ungulate	SRR10693525	Capra hircus
SRX4833767	liver_1year	Cervus nippon	HiSeq X Ten	Northwest A&F University College of Animal Scienc	SRP135837	Ruminant Genome Project	SRS3900672	2388.56	1	22670630	6801189000	liver_1year	RNA-Seq	TRANSCRIPTOMIC	PolyA	Ungulate	SRR8002962	Odocoileus virginianus
SRX4604248	RNA-Seq of chronic wasting disease white-tailed deer liver	Odocoileus virginianus	Illumina HiSeq 2500	University of Nebraska at Omaha	SRP158695	Differential gene expression in chronic wasting disease infected white-tailed deer (Odocoileus virginianus)	SRS3709754	3918.51	1	61661996	12332399200	Arbieva_5_155L	RNA-Seq	TRANSCRIPTOMIC	RANDOM	Ungulate	SRR7748196	Odocoileus virginianus
SRX9908516	RNAseq of Ovis Aries: liver sample	Ovis aries	Illumina HiSeq 2000	Department of Jobs, Precincts and Regions	SRP302683	Ovis aries Transcriptome or Gene expression	SRS8086753	3959.85	1	37993043	9118330320	413-LIVER-RNA	RNA-Seq	TRANSCRIPTOMIC	PolyA	Ungulate	SRR13496459	Ovis aries
SRX211576	GSM1054986: aca.lv.1; Acomys cahirinus; RNA-Seq	Acomys cahirinus	Illumina Genome Analyzer IIx	GEO	SRP017611	Gene Expression Defines Natural Changes in Mammalian Lifespan	SRS380690	1428.61	1	21315522	2174183244		RNA-Seq	TRANSCRIPTOMIC	cDNA	Rodents	SRR636836	Mus musculus
SRX1130122	RNA-Seq of Bathyergus suillus: adult female mixed tissue	Bathyergus suillus	Illumina HiSeq 2000	Queen Mary University of London	SRP061925	Bathyergidae comparative transcriptomes	SRS1021691	2376.37	1	18175296	3635059200		RNA-Seq	TRANSCRIPTOMIC	unspecified	Rodents	SRR2141210	Microtus ochrogaster
SRX2745114	RNA-Seq of Cavia porcellus: adult male liver	Cavia porcellus	Illumina HiSeq 2500	Leibniz Institute on Aging	SRP104222	Cavia porcellus Transcriptome Sequencing	SRS2131546	6517.31	1	28590179	11493251958	Catalog-GP-liver	RNA-Seq	TRANSCRIPTOMIC	PolyA	Rodents	SRR5457044	Heterocephalus glaber
SRX9245458	GSM4818126: Liver_RNASeq1; Cricetulus griseus; RNA-Seq	Cricetulus griseus	Illumina HiSeq 2500	GEO	SRP286414	A Chinese hamster transcription start site atlas that enables targeted editing of CHO cells	SRS7478144	2416.38	1	33877041	6775408200		RNA-Seq	TRANSCRIPTOMIC	cDNA	Rodents	SRR12774958	Cavia porcellus
SRX4917248	liver 21%oxygen concentration treatment	Eospalax fontanierii	Illumina HiSeq 2500	shaanxinormal university	SRP166422	Eospalax fontanierii cansus Transcriptome or Gene expression	SRS3962618	3724.12	1	29040231	8723152598	Lv-21-3	RNA-Seq	TRANSCRIPTOMIC	PolyA	Rodents	SRR12774958	Cricetulus griseus
SRX347952	GSM1227239: BM_liver; Fukomys damarensis; RNA-Seq	Fukomys damarensis	Illumina HiSeq 2000	GEO	SRP029881	Transcriptome sequencing of Fukomys damarensis	SRS478729	4229.58	1	37184919	6693285420		RNA-Seq	TRANSCRIPTOMIC	cDNA	Rodents	SRR975616	Nannospalax galili
SRX5547192	RNA-Seq of Grammomys surdaster: 952 liver	Grammomys surdaster	Illumina HiSeq 2500	NIH	SRP188949	Grammomys surdaster isolate:TR1022 Genome sequencing and assembly	SRS4512799	4817.04	1	50488642	12723137784	952Liver	RNA-Seq	TRANSCRIPTOMIC	PolyA	Rodents	SRR8756475	Grammomys surdaster
ERX1403296	Illumina HiSeq 2000 paired end sequencing; RNA-Seq analysis of gene expression divergence in mammalian liver	Heterocephalus glaber	Illumina HiSeq 2000		ERP014610	RNA-Seq analysis of gene expression divergence in mammalian liver	ERS1090470	8968.73	1	65653146	13130629200	Sample 2	RNA-Seq	TRANSCRIPTOMIC	cDNA	Rodents	ERR1331676	Heterocephalus glaber
SRX337491	liver of Microtus fortis	Microtus fortis	Illumina HiSeq 2000	Chinese Center for Diseases Control and Prevention	SRP028948	Microtus fortis Transcriptome or Gene expression	SRS471921	8081.96	1	67492722	12148689960		RNA-Seq	TRANSCRIPTOMIC	RT-PCR	Rodents	SRR954892	Microtus ochrogaster
ERX442237	Illumina Genome Analyzer II paired end sequencing; RNA-seq data from liver tissues of four mouse species	Mus caroli	Illumina Genome Analyzer II	EMBL European Bioinformatics Institute	ERP005559	RNA-seq data from liver tissues of Mus spretus (SPRET/EiJ ) and Mus caroli (Caroli/EiJ)	ERS433576	3497.24	1	40684755	6102713250	CAR_do1614	RNA-Seq	TRANSCRIPTOMIC	RANDOM	Rodents	ERR476408	Mus musculus
SRX5621508	RNAseq of liver to identify MUPs in house mice and wild relatives	Mus pahari	NextSeq 500	Cornell University	SRP190056	Liver transcription of major urinary proteins in house mice and wild relatives	SRS4567532	427.9	1	3144833	949739566	pahari.m29	RNA-Seq	TRANSCRIPTOMIC	RANDOM	Rodents	SRR8833232	Mus musculus
SRX5621470	RNAseq of liver to identify MUPs in house mice and wild relatives	Mus spicilegus	Illumina MiSeq	Cornell University	SRP190056	Liver transcription of major urinary proteins in house mice and wild relatives	SRS4567494	241.24	1	694752	418240704	zru.male	RNA-Seq	TRANSCRIPTOMIC	RANDOM	Rodents	SRR8833270	Mus musculus
SRX3355778	RNA-seq M.spretus: male liver S. europaea-2	Mus spretus	Illumina HiSeq 4000	University of Cordoba	SRP123512	Mus spretus breed:SPRET/EiJ Transcriptome or Gene expression	SRS2654884	843.28	1	22409910	4153762400	Pool SE125	RNA-Seq	TRANSCRIPTOMIC	cDNA	Rodents	SRR6247067	Mus musculus
SRX363400	bank vole liver transcriptome (pool)	Myodes glareolus	Illumina HiSeq 2000	Institute of Environmental Sicences, Jagiellonian	SRP030778	Accuracy of allele frequency estimation from pooled RNA-seq	SRS490064	15741.8	1	114125932	22825186400		RNA-Seq	TRANSCRIPTOMIC	cDNA	Rodents	SRR1010821	Microtus ochrogaster
ERX1812400	Illumina HiSeq 2500 paired end sequencing	Nannospalax galili	Illumina HiSeq 2500		ERP019841	Longevity, cancer-resistance and hypoxia tolerance in the blind mole rat Spalax ‚Äì a liver transcriptomics approach	ERS1459847	3850.11	1	27370603	5528861806	Spalax liver Nx1	RNA-Seq	TRANSCRIPTOMIC	Oligo-dT	Rodents	ERR1742973	Nannospalax galili
SRX5112943	RNA-Seq of Peromyscus maniculatus: adult female liver	Peromyscus	Illumina HiSeq 4000	UC Berkeley	SRP173042	Differential gene expression in relation to mating system in Peromyscine rodents	SRX5112943	1074.41	1	20887187	4097666227	EL_JM2_64	RNA-Seq	TRANSCRIPTOMIC	cDNA	Rodents	SRR8298476	Peromyscus maniculatus
SRX5112978	RNA-Seq of Peromyscus boylii: adult male liver	Peromyscus boylii	Illumina HiSeq 4000	UC Berkeley	SRP173042	Differential gene expression in relation to mating system in Peromyscine rodents	SRX5112978	1033.07	1	18290777	3570237250	EL_JM2_39	RNA-Seq	TRANSCRIPTOMIC	cDNA	Rodents	SRR8298441	Peromyscus maniculatus
SRX2409651	RNA-seq of Psammomys obesus: liver	Psammomys obesus	Illumina HiSeq 2000	University of Oxford	SRP094852	RNA-seq of Sand rat (Psammomys obesus) tissues	SRS1847865	10661.9	1	98742080	17773574400	Psam liver RNA-seq	RNA-Seq	TRANSCRIPTOMIC	RANDOM	Rodents	SRR5092818	Psammomys obesus
SRX8684112	GSM4661400: Rat liver, Control_rep1; Rattus norvegicus; RNA-Seq	Rattus norvegicus	Illumina NovaSeq 6000	GEO	SRP270839	Transcriptomic analysis of hepatotoxicity induced by pesticides imazalil, thiacloprid and clothianidin alone or in binary mixtures in a 28-day study in female Wistar rats	SRS6963068	9968.84	1	159705724	32212956000		RNA-Seq	TRANSCRIPTOMIC	cDNA	Rodents	SRR12169290	Rattus norvegicus
SRX12259775	RNA-Seq of American beaver: adult liver	Castor canadensis	Illumina NovaSeq 6000	Albert Eisntein College of medicine	SRP337847	Mouse and North American beaver RNA-Seq	SRS10235013	8665.5	1	93539288	28061786400	B5Liver_S26	RNA-Seq	TRANSCRIPTOMIC	RANDOM PCR	Rodents - Castorid	SRR15970264	Castor canadensis
SRX12259774	RNA-Seq of American beaver: adult liver	Castor canadensis	Illumina NovaSeq 6000	Albert Eisntein College of medicine	SRP337847	Mouse and North American beaver RNA-Seq	SRS10235011	8697.77	1	93072254	27921676200	B4Liver_S25	RNA-Seq	TRANSCRIPTOMIC	RANDOM PCR	Rodents - Castorid	SRR15970265	Castor canadensis
SRX12259773	RNA-Seq of American beaver: adult liver	Castor canadensis	Illumina NovaSeq 6000	Albert Eisntein College of medicine	SRP337847	Mouse and North American beaver RNA-Seq	SRS10235012	8584.7	1	92460648	27738194400	B3Liver_S24	RNA-Seq	TRANSCRIPTOMIC	RANDOM PCR	Rodents - Castorid	SRR15970266	Castor canadensis
SRX12259772	RNA-Seq of American beaver: adult liver	Castor canadensis	Illumina NovaSeq 6000	Albert Eisntein College of medicine	SRP337847	Mouse and North American beaver RNA-Seq	SRS10235014	8709.96	1	94256718	28277015400	B2Liver_S23	RNA-Seq	TRANSCRIPTOMIC	RANDOM PCR	Rodents - Castorid	SRR15970267	Castor canadensis
SRX12259771	RNA-Seq of American beaver: adult liver	Castor canadensis	Illumina NovaSeq 6000	Albert Eisntein College of medicine	SRP337847	Mouse and North American beaver RNA-Seq	SRS10235007	9602.19	1	102443656	30733096800	B1Liver_S22	RNA-Seq	TRANSCRIPTOMIC	RANDOM PCR	Rodents - Castorid	SRR15970268	Castor canadensis
SRX8297182	RNA-Seq of North American Beaver(sample 2): young adult male liver	Castor canadensis	Illumina HiSeq 2000	Albert Eisntein College of medicine	SRP260894	Castor canadensis Raw sequence reads	SRS6617923	3065.58	1	23371745	4721092490	beaver2_liver	RNA-Seq	TRANSCRIPTOMIC	cDNA	Rodents - Castorid	SRR11743763	Castor canadensis
SRX8297181	RNA-Seq of North American Beaver(sample 1): young adult male liver	Castor canadensis	Illumina HiSeq 2000	Albert Eisntein College of medicine	SRP260894	Castor canadensis Raw sequence reads	SRS6617922	2911.74	1	22152280	4474760560	beaver1_liver	RNA-Seq	TRANSCRIPTOMIC	cDNA	Rodents - Castorid	SRR11743764	Castor canadensis
SRX13396020	GSM5730760: K2Liver; Ondatra zibethicus; RNA-Seq	Ondatra zibethicus	NextSeq 550	GEO	SRP350516	Comparative transcriptomics reveals circadian and pluripotency networks as two pillars of longevity regulation	SRS11299181	6891.31	1	75034391	22510317300		RNA-Seq	TRANSCRIPTOMIC	cDNA	Rodents
SRX13396016	GSM5730756: K1Liver; Ondatra zibethicus; RNA-Seq	Ondatra zibethicus	NextSeq 550	GEO	SRP350516	Comparative transcriptomics reveals circadian and pluripotency networks as two pillars of longevity regulation	SRS11299177	5417.13	1	59148010	17744403000		RNA-Seq	TRANSCRIPTOMIC	cDNA	Rodents
SRX13395907	GSM5730775: K8Liver; Ondatra zibethicus; RNA-Seq	Ondatra zibethicus	NextSeq 550	GEO	SRP350516	Comparative transcriptomics reveals circadian and pluripotency networks as two pillars of longevity regulation	SRS11299068	6451.78	1	70972247	21291674100		RNA-Seq	TRANSCRIPTOMIC	cDNA	Rodents
SRX13395902	GSM5730770: K7Liver; Ondatra zibethicus; RNA-Seq	Ondatra zibethicus	NextSeq 550	GEO	SRP350516	Comparative transcriptomics reveals circadian and pluripotency networks as two pillars of longevity regulation	SRS11299063	6186.08	1	67850382	20355114600		RNA-Seq	TRANSCRIPTOMIC	cDNA	Rodents
SRX13395897	GSM5730765: K3Liver; Ondatra zibethicus; RNA-Seq	Ondatra zibethicus	NextSeq 550	GEO	SRP350516	Comparative transcriptomics reveals circadian and pluripotency networks as two pillars of longevity regulation	SRS11299058	6037.24	1	65412805	19623841500		RNA-Seq	TRANSCRIPTOMIC	cDNA	Rodents
SRX13395941	GSM5730537: Cap6Liver; Hydrochoerus hydrochaeris; RNA-Seq	Hydrochoerus hydrochaeris	NextSeq 550	GEO	SRP350516	Comparative transcriptomics reveals circadian and pluripotency networks as two pillars of longevity regulation	SRS11299102	6000.42	1	66268771	19880631300		RNA-Seq	TRANSCRIPTOMIC	cDNA	Rodents
SRX13395841	GSM5730549: Cap9Liver; Hydrochoerus hydrochaeris; RNA-Seq	Hydrochoerus hydrochaeris	NextSeq 550	GEO	SRP350516	Comparative transcriptomics reveals circadian and pluripotency networks as two pillars of longevity regulation	SRS11299002	6773.82	1	76414193	22924257900		RNA-Seq	TRANSCRIPTOMIC	cDNA	Rodents
SRX13395838	GSM5730546: Cap8Liver; Hydrochoerus hydrochaeris; RNA-Seq	Hydrochoerus hydrochaeris	NextSeq 550	GEO	SRP350516	Comparative transcriptomics reveals circadian and pluripotency networks as two pillars of longevity regulation	SRS11298999	7130.39	1	79914188	23974256400		RNA-Seq	TRANSCRIPTOMIC	cDNA	Rodents
SRX13395834	GSM5730542: Cap7Liver; Hydrochoerus hydrochaeris; RNA-Seq	Hydrochoerus hydrochaeris	NextSeq 550	GEO	SRP350516	Comparative transcriptomics reveals circadian and pluripotency networks as two pillars of longevity regulation	SRS11298995	6323.82	1	70846693	21254007900		RNA-Seq	TRANSCRIPTOMIC	cDNA	Rodents
SRX9690056	NA	Anoura geoffroyi	Illumina HiSeq 4000	Queen Mary University of London	SRP298129	Peru RNA-seq, 105 tissue-specific datasets, 14 phyllostomid bat species (no Lonchophylla)	SRS7887218	2737.29	1	20973347	6292004100	Ange_li1_1	RNA-Seq	TRANSCRIPTOMIC	cDNA	Chiropteran (bat)	SRR13259292	Myotis brandtii
SRX1471427	GSM1967349: Liver_infected_rep2; Artibeus jamaicensis; RNA-Seq	Artibeus jamaicensis	Illumina HiSeq 2000	GEO	SRP067135	Transcriptome Profiling of a Pathogenic Response to a Viral Infection in Jamaican Fruit Bats Artibeus jamaicensis Experimentally Infected With Tacaribe Virus	SRS1198830	2915.98	1	36144367	7301162134		RNA-Seq	TRANSCRIPTOMIC	cDNA	Chiropteran (bat)	SRR2982108	Myotis brandtii
SRX4746227	RNA-Seq of Artibeus jamaicensis: adult liver	Artibeus jamaicensis	Illumina HiSeq 4000	Instituto Politecnico Nacional	SRP162769	De novo assembly and transcriptome functional annotation of liver from five tropical bat species	SRS3826516	2372.44	1	31030352	6268131104	Aj_01	RNA-Seq	TRANSCRIPTOMIC	Hybrid Selection	Chiropteran (bat)	SRR7910153	Myotis brandtii
SRX1471425	GSM1967347: Liver_control_rep2; Artibeus jamaicensis; RNA-Seq	Artibeus jamaicensis	Illumina HiSeq 2000	GEO	SRP067135	Transcriptome Profiling of a Pathogenic Response to a Viral Infection in Jamaican Fruit Bats Artibeus jamaicensis Experimentally Infected With Tacaribe Virus	SRS1198832	2275.93	1	28228757	5702208914		RNA-Seq	TRANSCRIPTOMIC	cDNA	Chiropteran (bat)	SRR2982106	Myotis brandtii
SRX4746229	RNA-Seq of Artibeus jamaicensis: adult liver	Artibeus jamaicensis	Illumina HiSeq 4000	Instituto Politecnico Nacional	SRP162769	De novo assembly and transcriptome functional annotation of liver from five tropical bat species	SRS3826518	2172.66	1	32494296	6563847792	Aj_03	RNA-Seq	TRANSCRIPTOMIC	Hybrid Selection	Chiropteran (bat)	SRR7910151	Myotis brandtii
SRX9690036	NA	Carollia perspicillata	Illumina HiSeq 4000	Queen Mary University of London	SRP298129	Peru RNA-seq, 105 tissue-specific datasets, 14 phyllostomid bat species (no Lonchophylla)	SRS7887198	2458.65	1	18536431	5560929300	Cape_li1_1	RNA-Seq	TRANSCRIPTOMIC	cDNA	Chiropteran (bat)	SRR13259312	Myotis brandtii
SRX9690044	NA	Desmodus rotundus	Illumina HiSeq 4000	Queen Mary University of London	SRP298129	Peru RNA-seq, 105 tissue-specific datasets, 14 phyllostomid bat species (no Lonchophylla)	SRS7887206	3587.2	1	29199024	8759707200	Dero_li1_1	RNA-Seq	TRANSCRIPTOMIC	cDNA	Chiropteran (bat)	SRR13259304	Myotis brandtii
SRX5624342	GSM3702313: ES-02 Liver; Eonycteris spelaea; RNA-Seq	Eonycteris spelaea	Illumina HiSeq 3000	GEO	SRP190151	Transcriptomic profiling of bat immune responses (e. spelaea)	SRS4569476	5600.4	1	46009449	13894853598		RNA-Seq	TRANSCRIPTOMIC	cDNA	Chiropteran (bat)	SRR8836180	Myotis brandtii
SRX5624345	GSM3702316: Es-04-Liver; Eonycteris spelaea; RNA-Seq	Eonycteris spelaea	Illumina HiSeq 3000	GEO	SRP190151	Transcriptomic profiling of bat immune responses (e. spelaea)	SRS4569477	5082.98	1	45016070	13594853140		RNA-Seq	TRANSCRIPTOMIC	cDNA	Chiropteran (bat)	SRR8836183	Myotis brandtii
SRX9690061	NA	Glossophaga soricina	Illumina HiSeq 4000	Queen Mary University of London	SRP298129	Peru RNA-seq, 105 tissue-specific datasets, 14 phyllostomid bat species (no Lonchophylla)	SRS7887223	2811.77	1	21349093	6404727900	Glso_li1_1	RNA-Seq	TRANSCRIPTOMIC	cDNA	Chiropteran (bat)	SRR13259287	Myotis brandtii
SRX700587	liver	Hipposideros armiger	Illumina HiSeq 2000	Kunming Institute of Zoology, CAS	SRP047098	Hipposideros armiger strain:wild type Transcriptome or Gene expression	SRS700765	7965.21	1	62045094	12533108988		RNA-Seq	TRANSCRIPTOMIC	PolyA	Chiropteran (bat)	SRR1574764	Myotis brandtii
SRX764325	hipposideros armiger liver transcriptome	Hipposideros armiger	Illumina HiSeq 2000	Institutes for Advanced Interdisciplinary Researc	SRP049970	Hipposideros armiger Transcriptome or Gene expression	SRS748691	4842.37	1	35073737	7084894874		RNA-Seq	TRANSCRIPTOMIC	RANDOM PCR	Chiropteran (bat)	SRR1657904	Myotis brandtii
SRX5863015	Whole-genome sequencing reveals genomic signatures and shifts associated with dietary specialization on New World Leaf-Nosed bats	Leptonycteris yerbabuenae	Illumina HiSeq 4000	Universidad Nacional Autonoma de Mexico	SRP198831	Leptonycteris yerbabuenae RNA-Seq Raw sequence reads	SRS6524906	7621.14	1	60067046	18020113800	Lyerbabuenae_Liver	RNA-Seq	TRANSCRIPTOMIC	PCR	Chiropteran (bat)	SRR9087863	Myotis brandtii
SRX9690079	NA	Molossus molossus	Illumina HiSeq 4000	Queen Mary University of London	SRP298129	Peru RNA-seq, 105 tissue-specific datasets, 14 phyllostomid bat species (no Lonchophylla)	SRS7887241	2901.3	1	22086049	6625814700	Momo_li1_1	RNA-Seq	TRANSCRIPTOMIC	cDNA	Chiropteran (bat)	SRR13259269	Myotis brandtii
SRX4746231	RNA-Seq of Mormoops megalophylla: adult liver	Mormoops megalophylla	Illumina HiSeq 4000	Instituto Politecnico Nacional	SRP162769	De novo assembly and transcriptome functional annotation of liver from five tropical bat species	SRS3826520	1941.49	1	29188526	5896082252	Mm_02	RNA-Seq	TRANSCRIPTOMIC	Hybrid Selection	Chiropteran (bat)	SRR7910149	Myotis brandtii
SRX4746228	RNA-Seq of Mormoops megalophylla: adult liver	Mormoops megalophylla	Illumina HiSeq 4000	Instituto Politecnico Nacional	SRP162769	De novo assembly and transcriptome functional annotation of liver from five tropical bat species	SRS3826517	1550.28	1	22796682	4604929764	Mm_01	RNA-Seq	TRANSCRIPTOMIC	Hybrid Selection	Chiropteran (bat)	SRR7910152	Myotis brandtii
SRX4746230	RNA-Seq of Mormoops megalophylla: adult liver	Mormoops megalophylla	Illumina HiSeq 4000	Instituto Politecnico Nacional	SRP162769	De novo assembly and transcriptome functional annotation of liver from five tropical bat species	SRS3826519	1005	1	15327036	3096061272	Mm_03	RNA-Seq	TRANSCRIPTOMIC	Hybrid Selection	Chiropteran (bat)	SRR7910150	Myotis brandtii
SRX211601	GSM1055011: mhi.lv.2; Murina leucogaster; RNA-Seq	Murina leucogaster	Illumina Genome Analyzer IIx	GEO	SRP017611	Gene Expression Defines Natural Changes in Mammalian Lifespan	SRS380715	1182.54	1	17281033	1762665366		RNA-Seq	TRANSCRIPTOMIC	cDNA	Chiropteran (bat)	SRR636861	Myotis brandtii
SRX211600	GSM1055010: mhi.lv.1; Murina leucogaster; RNA-Seq	Murina leucogaster	Illumina Genome Analyzer IIx	GEO	SRP017611	Gene Expression Defines Natural Changes in Mammalian Lifespan	SRS380714	1117.52	1	16317384	1664373168		RNA-Seq	TRANSCRIPTOMIC	cDNA	Chiropteran (bat)	SRR636860	Myotis brandtii
SRX204575	GSM1037382: A liver 2 RNA; Myotis brandtii; RNA-Seq	Myotis brandtii	Illumina HiSeq 2000	GEO	SRP017183	GSE42297: Transcriptome sequencing of Myotis brandtii	SRS375538	5050.15	1	40961075	7372993500		RNA-Seq	TRANSCRIPTOMIC	cDNA	Chiropteran (bat)	SRR617089	Myotis brandtii
SRX204570	GSM1037377: H2 liver 2 RNA; Myotis brandtii; RNA-Seq	Myotis brandtii	Illumina HiSeq 2000	GEO	SRP017183	GSE42297: Transcriptome sequencing of Myotis brandtii	SRS375533	4867.55	1	42139345	7585082100		RNA-Seq	TRANSCRIPTOMIC	cDNA	Chiropteran (bat)	SRR617084	Myotis brandtii
SRX204567	GSM1037374: H2 liver 1 RNA; Myotis brandtii; RNA-Seq	Myotis brandtii	Illumina HiSeq 2000	GEO	SRP017183	GSE42297: Transcriptome sequencing of Myotis brandtii	SRS375530	4367.3	1	37724741	6790453380		RNA-Seq	TRANSCRIPTOMIC	cDNA	Chiropteran (bat)	SRR617081	Myotis brandtii
SRX204573	GSM1037380: A liver 1 RNA; Myotis brandtii; RNA-Seq	Myotis brandtii	Illumina HiSeq 2000	GEO	SRP017183	GSE42297: Transcriptome sequencing of Myotis brandtii	SRS375536	4151.65	1	33558129	6040463220		RNA-Seq	TRANSCRIPTOMIC	cDNA	Chiropteran (bat)	SRR617087	Myotis brandtii
SRX4746225	RNA-Seq of Myotis keaysi: adult liver	Myotis keaysi	Illumina HiSeq 4000	Instituto Politecnico Nacional	SRP162769	De novo assembly and transcriptome functional annotation of liver from five tropical bat species	SRS3826514	2086.95	1	30246401	6109773002	Mk_03	RNA-Seq	TRANSCRIPTOMIC	Hybrid Selection	Chiropteran (bat)	SRR7910155	Myotis brandtii
SRX4746232	RNA-Seq of Myotis keaysi: adult liver	Myotis keaysi	Illumina HiSeq 4000	Instituto Politecnico Nacional	SRP162769	De novo assembly and transcriptome functional annotation of liver from five tropical bat species	SRS3826521	1761.88	1	27013738	5456775076	Mk_02	RNA-Seq	TRANSCRIPTOMIC	Hybrid Selection	Chiropteran (bat)	SRR7910148	Myotis brandtii
SRX4746233	RNA-Seq of Myotis keaysi: adult liver	Myotis keaysi	Illumina HiSeq 4000	Instituto Politecnico Nacional	SRP162769	De novo assembly and transcriptome functional annotation of liver from five tropical bat species	SRS3826522	1059.02	1	15924876	3216824952	Mk_01	RNA-Seq	TRANSCRIPTOMIC	Hybrid Selection	Chiropteran (bat)	SRR7910147	Myotis brandtii
SRX8099274	RNA-Seq of liver transcriptome	Myotis myotis	Illumina HiSeq 2500	University College Dublin	SRP222779	Bat1K Genome Project: RNA-Seq, miRNA-Seq of Molossus molossus; Myotis myotis; Pipistrellus kuhlii; Phyllostomus discolor; Rousettus aegyptiacus and Rhinolophus ferrumequinum Transcriptome	SRS6465718	4765.9	1	35488216	8872054000	Myo_liver_2	RNA-Seq	TRANSCRIPTOMIC	RANDOM PCR	Chiropteran (bat)	SRR11528217	Myotis brandtii
SRX8099273	RNA-Seq of liver transcriptome	Myotis myotis	Illumina HiSeq 2500	University College Dublin	SRP222779	Bat1K Genome Project: RNA-Seq, miRNA-Seq of Molossus molossus; Myotis myotis; Pipistrellus kuhlii; Phyllostomus discolor; Rousettus aegyptiacus and Rhinolophus ferrumequinum Transcriptome	SRS6465717	4179.14	1	31337263	7834315750	Myo_liver_1	RNA-Seq	TRANSCRIPTOMIC	RANDOM PCR	Chiropteran (bat)	SRR11528218	Myotis brandtii
SRX9690086	NA	Myotis nigricans	Illumina HiSeq 4000	Queen Mary University of London	SRP298129	Peru RNA-seq, 105 tissue-specific datasets, 14 phyllostomid bat species (no Lonchophylla)	SRS7887248	2903.15	1	24448142	7334442600	Myni_li1_1	RNA-Seq	TRANSCRIPTOMIC	cDNA	Chiropteran (bat)	SRR13259262	Myotis brandtii
SRX4746224	RNA-Seq of Nyctinomops laticaudatus: adult liver	Nyctinomops laticaudatus	Illumina HiSeq 4000	Instituto Politecnico Nacional	SRP162769	De novo assembly and transcriptome functional annotation of liver from five tropical bat species	SRS3826513	2355.08	1	34822786	7034202772	Nl_01	RNA-Seq	TRANSCRIPTOMIC	Hybrid Selection	Chiropteran (bat)	SRR7910156	Myotis brandtii
SRX4746234	RNA-Seq of Nyctinomops laticaudatus: adult liver	Nyctinomops laticaudatus	Illumina HiSeq 4000	Instituto Politecnico Nacional	SRP162769	De novo assembly and transcriptome functional annotation of liver from five tropical bat species	SRS3826523	2153.83	1	31888061	6441388322	Nl_03	RNA-Seq	TRANSCRIPTOMIC	Hybrid Selection	Chiropteran (bat)	SRR7910146	Myotis brandtii
SRX4746235	RNA-Seq of Nyctinomops laticaudatus: adult liver	Nyctinomops laticaudatus	Illumina HiSeq 4000	Instituto Politecnico Nacional	SRP162769	De novo assembly and transcriptome functional annotation of liver from five tropical bat species	SRS3826524	1807.1	1	26224908	5297431416	Nl_02	RNA-Seq	TRANSCRIPTOMIC	Hybrid Selection	Chiropteran (bat)	SRR7910145	Myotis brandtii
SRX9689989	NA	Phyllostomus hastatus	Illumina HiSeq 4000	Queen Mary University of London	SRP298129	Peru RNA-seq, 105 tissue-specific datasets, 14 phyllostomid bat species (no Lonchophylla)	SRS7887151	3390.21	1	25683520	7705056000	Phha_li1_1	RNA-Seq	TRANSCRIPTOMIC	cDNA	Chiropteran (bat)	SRR13259359	Myotis brandtii
SRX5646035	GSM3712046: PA-12 Liver; Pteropus alecto; RNA-Seq	Pteropus alecto	Illumina HiSeq 3000	GEO	SRP191037	Transcriptomic profiling of bat immune responses (P. alecto)	SRS4591662	5902.84	1	51279683	15486464266		RNA-Seq	TRANSCRIPTOMIC	cDNA	Chiropteran (bat)	SRR8858520	Pteropus alecto
SRX5646034	GSM3712045: PA-09 Liver; Pteropus alecto; RNA-Seq	Pteropus alecto	Illumina HiSeq 3000	GEO	SRP191037	Transcriptomic profiling of bat immune responses (P. alecto)	SRS4591661	5459.22	1	44298508	13378149416		RNA-Seq	TRANSCRIPTOMIC	cDNA	Chiropteran (bat)	SRR8858519	Pteropus alecto
SRX5646037	GSM3712048: PA-18 Liver; Pteropus alecto; RNA-Seq	Pteropus alecto	Illumina HiSeq 3000	GEO	SRP191037	Transcriptomic profiling of bat immune responses (P. alecto)	SRS4591664	5251.66	1	45973163	13883895226		RNA-Seq	TRANSCRIPTOMIC	cDNA	Chiropteran (bat)	SRR8858522	Pteropus alecto
SRX5646036	GSM3712047: PA-15 Liver; Pteropus alecto; RNA-Seq	Pteropus alecto	Illumina HiSeq 3000	GEO	SRP191037	Transcriptomic profiling of bat immune responses (P. alecto)	SRS4591663	4523.7	1	39479684	11922864568		RNA-Seq	TRANSCRIPTOMIC	cDNA	Chiropteran (bat)	SRR8858521	Pteropus alecto
SRX1340772	Summer active liver sample from Rhinolophus ferrumequinum	Rhinolophus ferrumequinum	Illumina HiSeq 2000	Northeast Normal University	SRP064892	Rhinolophus ferrumequinum Transcriptome or Gene expression	SRS1116735	4318.33	1	30083601	6076887402	S1	RNA-Seq	TRANSCRIPTOMIC	RANDOM	Chiropteran (bat)	SRR2754983	Myotis brandtii
SRX1364838	Winter torpid liver sample from Rhinolophus ferrumequinum	Rhinolophus ferrumequinum	Illumina HiSeq 2000	Northeast Normal University	SRP064892	Rhinolophus ferrumequinum Transcriptome or Gene expression	SRS1127114	4130.08	1	29429993	5944858586		RNA-Seq	TRANSCRIPTOMIC	RANDOM	Chiropteran (bat)	SRR2757329	Rhinolophus ferrumequinum
SRX2529266	Genomics of introgression in the Chinese horseshoe bat (Rhinolophus sinicus)	Rhinolophus ferrumequinum	Illumina HiSeq 2000	East China Normal University	SRP098612	Rhinolophus ferrumequinum Raw sequence reads	SRS1950232	2178.24	1	19265977	3467875860	YDZ008	RNA-Seq	TRANSCRIPTOMIC	RT-PCR	Chiropteran (bat)	SRR5219076	Rhinolophus ferrumequinum
SRX1194666	Rhinolophus sinicus liver transcriptome sequencing	Rhinolophus sinicus	Illumina HiSeq 2000	Institutes for Advanced Interdisciplinary Researc	SRP063381	Rhinolophus sinicus transcriptome sequencing	SRS1057490	3887.23	1	30559494	6173017788		RNA-Seq	TRANSCRIPTOMIC	RANDOM PCR	Chiropteran (bat)	SRR2273875	Rhinolophus ferrumequinum
SRX2529265	Genomics of introgression in the Chinese horseshoe bat (Rhinolophus sinicus)	Rhinolophus sinicus	Illumina HiSeq 2000	East China Normal University	SRP098611	Rhinolophus sinicus Raw sequence reads	SRS1950231	2363.53	1	20082158	3614788440	LHD020	RNA-Seq	TRANSCRIPTOMIC	RT-PCR	Chiropteran (bat)	SRR5219075	Rhinolophus ferrumequinum
SRX2529264	Genomics of introgression in the Chinese horseshoe bat (Rhinolophus sinicus)	Rhinolophus sinicus	Illumina HiSeq 2000	East China Normal University	SRP098610	Rhinolophus sinicus Raw sequence reads	SRS1950230	2299.72	1	19523461	3514222980	LHD020	RNA-Seq	TRANSCRIPTOMIC	RT-PCR	Chiropteran (bat)	SRR5219073	Rhinolophus ferrumequinum
SRX9689997	NA	Rhinophylla fischerae	Illumina HiSeq 4000	Queen Mary University of London	SRP298129	Peru RNA-seq, 105 tissue-specific datasets, 14 phyllostomid bat species (no Lonchophylla)	SRS7887159	3340.06	1	27725124	8317537200	Rhfi_li1_1	RNA-Seq	TRANSCRIPTOMIC	cDNA	Chiropteran (bat)	SRR13259351	Rhinolophus ferrumequinum
SRX1428735	BAT07	Rousettus aegyptiacus	Illumina HiSeq 2500	USAMRIID	SRP066106	Rousettus aegyptiacus Transcriptome or Gene expression	SRS1159560	13734.5	1	89972351	22493087750		RNA-Seq	TRANSCRIPTOMIC	cDNA	Chiropteran (bat)	SRR2914059	Myotis brandtii
SRX1429046	BAT17	Rousettus aegyptiacus	Illumina HiSeq 2500	USAMRIID	SRP066106	Rousettus aegyptiacus Transcriptome or Gene expression	SRS1159858	3798.34	1	27392815	6848203750		RNA-Seq	TRANSCRIPTOMIC	cDNA	Chiropteran (bat)	SRR2914369	Myotis brandtii
SRX9690010	NA	Sturnira ludovici	Illumina HiSeq 4000	Queen Mary University of London	SRP298129	Peru RNA-seq, 105 tissue-specific datasets, 14 phyllostomid bat species (no Lonchophylla)	SRS7887172	3152.01	1	25632882	7689864600	Stlu_li1_1	RNA-Seq	TRANSCRIPTOMIC	cDNA	Chiropteran (bat)	SRR13259338	Myotis brandtii
SRX211623	GSM1055033: tbr.lv.1; Tadarida brasiliensis; RNA-Seq	Tadarida brasiliensis	Illumina Genome Analyzer IIx	GEO	SRP017611	Gene Expression Defines Natural Changes in Mammalian Lifespan	SRS380737	1568.05	1	23109156	2357133912		RNA-Seq	TRANSCRIPTOMIC	cDNA	Chiropteran (bat)	SRR636883	Myotis brandtii
SRX211625	GSM1055035: tbr.lv.3; Tadarida brasiliensis; RNA-Seq	Tadarida brasiliensis	Illumina Genome Analyzer IIx	GEO	SRP017611	Gene Expression Defines Natural Changes in Mammalian Lifespan	SRS380739	1272.28	1	18740743	1911555786		RNA-Seq	TRANSCRIPTOMIC	cDNA	Chiropteran (bat)	SRR636885	Myotis brandtii
SRX211624	GSM1055034: tbr.lv.2; Tadarida brasiliensis; RNA-Seq	Tadarida brasiliensis	Illumina Genome Analyzer IIx	GEO	SRP017611	Gene Expression Defines Natural Changes in Mammalian Lifespan	SRS380738	1188.05	1	17448811	1779778722		RNA-Seq	TRANSCRIPTOMIC	cDNA	Chiropteran (bat)	SRR636884	Myotis brandtii
SRX8453035	Vespertilio sinensis liver transcriptome in noise	Vespertilio sinensis	HiSeq X Ten	Northeast Normal University	SRP265568	Chronic traffic noise increases food intake and alters gene expression associated with metabolism and disease in bats	SRS6754662	3154.18	1	28311162	8493348600	NEG_LI6	RNA-Seq	TRANSCRIPTOMIC	cDNA	Chiropteran (bat)	SRR11906463	Myotis brandtii
SRX8453039	Vespertilio sinensis liver transcriptome in silence	Vespertilio sinensis	HiSeq X Ten	Northeast Normal University	SRP265568	Chronic traffic noise increases food intake and alters gene expression associated with metabolism and disease in bats	SRS6754666	2848.84	1	23428366	7028509800	CG_LI3	RNA-Seq	TRANSCRIPTOMIC	cDNA	Chiropteran (bat)	SRR11906459	Myotis brandtii
SRX8453040	Vespertilio sinensis liver transcriptome in silence	Vespertilio sinensis	HiSeq X Ten	Northeast Normal University	SRP265568	Chronic traffic noise increases food intake and alters gene expression associated with metabolism and disease in bats	SRS6754667	2840.19	1	23169040	6950712000	CG_LI4	RNA-Seq	TRANSCRIPTOMIC	cDNA	Chiropteran (bat)	SRR11906458	Myotis brandtii
SRX8453030	Vespertilio sinensis liver transcriptome in noise	Vespertilio sinensis	HiSeq X Ten	Northeast Normal University	SRP265568	Chronic traffic noise increases food intake and alters gene expression associated with metabolism and disease in bats	SRS6754657	2818.86	1	24218423	7265526900	NEG_LI1	RNA-Seq	TRANSCRIPTOMIC	cDNA	Chiropteran (bat)	SRR11906468	Myotis brandtii

## Sheet: Table S10
Supplemental Table S10: Primers used in sequencing PON1 across Pinnipeds
Primer Name	Sequence	PON1 Exon	Species	Paper
ESE1F1	CTCTGGTGCTGATCCCAAG	1	M. angustirostris	Meyer et al., 2018 Science
ESE1R1	TCCTCCATCTCTCAGGCTGT	1	M. angustirostris ; P. vitulina	Meyer et al., 2018 Science
ESE1F2	CTGGCCTCTGGTGCTGAT	1	P. vitulina	Meyer et al., 2018 Science
ESE2F1	GGCAAAGTCCAGTTGAGGAG	2	M. angustirostris ; P. vitulina	Meyer et al., 2018 Science
ESE2R1	GCAAGATAATACTGCAAGTTCCAA	2	M. angustirostris ; P. vitulina	Meyer et al., 2018 Science
ZCE2F2	TCCTATTCCTGCCAAAATGC	2	Z. californianus	Meyer et al., 2018 Science
ZCE2R2	TGCTTTTTCTCCTTCCCTGT	2	Z. californianus	Meyer et al., 2018 Science
ESE3F1	CCCTGCAATCGTCTACAACA	3	M. angustirostris ; P. vitulina	Meyer et al., 2018 Science
ESE3R1	TATTTGAAGGTGGGCATTGG	3	M. angustirostris	Meyer et al., 2018 Science
ESE3R2	GGTGGGCATTGGTAAATAGC	3	P. vitulina	Meyer et al., 2018 Science
ESE4F1	ACCAAGAGGCTTCCCATGT	4	M. angustirostris ; P. vitulina	Meyer et al., 2018 Science
ESE4R2	CATTCTCAAGCATCAGAGTGGT	4	M. angustirostris	Meyer et al., 2018 Science
ESE4R1	CATTCTCAAGCATCAGAGTGGT	4	P. vitulina	Meyer et al., 2018 Science
ESE5F1	TTTGGAGCAATCACAAGTGC	5	M. angustirostris	Meyer et al., 2018 Science
ESE5R2	GGGTCTTCTCTCAGGGGTTT	5	M. angustirostris	Meyer et al., 2018 Science
ESE6F1	TCAATGCCTAATGCTGTAACG	6	M. angustirostris	Meyer et al., 2018 Science
ESE6R1	TTCTTCCTAATTTCCTCTTACCAAAA	6	M. angustirostris	Meyer et al., 2018 Science
ESE6F2	ATTCTGTGCCCTAACGGCTA	6	P. vitulina	Meyer et al., 2018 Science
ESE6R2	CATTCTTCCTAATTTCCTCTTACCA	6	P. vitulina	Meyer et al., 2018 Science
ESE7F1	CATTTTCCAGTCTCTAAGCGAAG	7	M. angustirostris ; P. vitulina	Meyer et al., 2018 Science
ESE7R1	CCCACTCCAATTAGACAGTCC	7	M. angustirostris ; P. vitulina	Meyer et al., 2018 Science
ZCE6F1	ATTCTGTGCCCTAACGGCTA	7	Z. californianus	Meyer et al., 2018 Science
ZCE6R1	TATTCATCCCTACCCCCAAAT	7	Z. californianus	Meyer et al., 2018 Science
ESE8F1	GACGATAGCTTCCCCTGACA	8	M. angustirostris	Meyer et al., 2018 Science
ESE8R1	CTGAGAAACAGCGGGGAATA	8	M. angustirostris	Meyer et al., 2018 Science
ESE8F2	GGGGAGGACAAGACGATAGC	8	P. vitulina	Meyer et al., 2018 Science
ESE8R2	TGAGAAACAGCGGGGAATAA	8	P. vitulina	Meyer et al., 2018 Science
ESE9F2	CATGGACAAGTGACCCGTCT	9	M. angustirostris	Meyer et al., 2018 Science
ESE9R2	TCTGTTCCCGGTTAAACAGC	9	M. angustirostris ; P. vitulina	Meyer et al., 2018 Science
ESE9F1	CCCGTCTTTAACGTTATGTTTTG	9	P. vitulina	Meyer et al., 2018 Science
PON1_exon_1_extended_F	GGTGCTCTATCTTGAAGCGAGA	1	All seals	This paper
PON1_exon_1_extended_R	GTGGTAGCCTGGTGAGAATGAA	1	All seals	This paper
PON1_exon_2_extended_F	GGGTTGAAACTCAGGCAAAGTC	2	All seals	This paper
PON1_exon_2_extended_R	TCCCTCCCCTGGAATCTCCT	2	All seals	This paper
PON1_exon_3_extended_F	GAGCTAAATATGTAGCCCCATTTTC	3	All seals	This paper
PON1_exon_3_extended_R	ACAAAAGACTTAAGCTGCTGG	3	All seals	This paper
PON1_exon_4_F	CAACCAAGAGGCTTCCCATG	4	All seals	This paper
PON1_exon_4_R	TCTCAAGCATCAGAGTGGTTAT	4	All seals	This paper
PON1_exon_5_F	GCTTTTTGGAGACAGGGCTG	5	All seals	This paper
PON1_exon_5_R	TGCAGAAGACCATTTGGAGGAG	5	All seals	This paper
PON1_exon_6_extended_F	GTGAAAGCTTCATCTGCATCTTGA	6	All seals	This paper
PON1_exon_6_extended_R	TGATATATTCATCCCTACCCCCAA	6	All seals	This paper
PON1_exon_7_F	CTTCAAGTGCTTTGATGTAGCTC	7	All seals	This paper
PON1_exon_7_R	ATTGGTTCTCACCCACTCCA	7	All seals	This paper
PON1_exon_8_F	ATTCCCCAGGCGCTATTGAA	8	All seals	This paper
PON1_exon_8_R	ACCATCTGTCTCCTGCCTAGA	8	All seals	This paper
PON1_exon_9_extended_F	GGGGAAATGGGAGTCAGATTGT	9	All seals	This paper
PON1_exon_9_extended_R	TGCCATAAGGAAACCAGTGTCT	9	All seals	This paper
PON1_exon1_F	TGGGTTATCAKCCCAGTCCTCT	1	All otters	This paper
PON1_exon1_R	AAAAGACTACACCCCAATATCAGG	1	All otters	This paper
PON1_exon2_F	CCGAGTTACTGAGGAGAACTTT	2	All otters	This paper
PON1_exon2_R	TGAAGTCAAAAGTTGAGTACATTGG	2	All otters	This paper
PON1_exon3_F	GGATCGCTAGCTCCCTGTAATC	3	All otters	This paper
PON1_exon3_R	ACACACAGGAGTACAAATACGCA	3	All otters	This paper
PON1_exon4_F	GTATGCCATCTACCACCTCGAT	4	All otters	This paper
PON1_exon4_R	AGTTGAATGAGAGGAAATATTCACTCT	4	All otters	This paper
PON1_exon5_F	GTTGGAGGTGGGTTGAAATTGC	5	All otters	This paper
PON1_exon5_R	CCATTCTGGCTGGAAGGAGAAA	5	All otters	This paper
PON1_exon6_F	TGGAGTGAAAGCTTCATCCTGT	6	All otters	This paper
PON1_exon6_R	ACGAGAATCTGGAGAAATGCGT	6	All otters	This paper
PON1_exon7_F	AGCTTCACCGTAACCTTCTGAG	7	All otters	This paper
PON1_exon7_R	CCCGCTCCAATTAGACAATCCT	7	All otters	This paper
PON1_exon8_F	CGTCACCTCTCAATTGTTTCCA	8	All otters	This paper
PON1_exon8_R	CGTCTCTCCTTATATTTGCACAY	8	All otters	This paper
PON1_exon9_F	GCCTACTTACGATCTCTCTGTC	9	All otters	This paper
PON1_exon9_R	TGCATGACACRGGGGCAGATC	9	All otters	This paper

[truncated: 2 more sheets: Table S11, Table S12]
